# Supplementary material for: The protective role of DOT1L in UV-induced melanomagenesis
Source: Nat Commun. 2018 Jan 17;9:259. doi: 10.1038/s41467-017-02687-7 (PMC5772495; doi:10.1038/s41467-017-02687-7)
Supplement: Supplementary file 3 — Supplementary Data 1 [file 41467_2017_2687_MOESM3_ESM.xlsx]

## Sheet: MutationMatrics
Supplementary Data 1: Mutation of DOT1L in patients		DOT1L
		1	2	3	4	5	6	7	8	9	10	11	12	13	14	15	16	17	18	19	20	21	22	23
		2199905	2202719	2210753	2210768	2210807	2211110	2211166	2211187	2211188	2214526	2216468	2216581	2216680	2216683	2217040	2223316	2225413	2225428	2226269	2226433	2226479	2226890	2226995
1	TCGA-D3-A2J7-06A-11D-A196-08	1
2	TCGA-WE-A8ZO-06A-11D-A372-08		1
3	TCGA-EB-A44Q-06A-11D-A25O-08			1
4	TCGA-EB-A3XB-01A-11D-A23B-08				1
5	TCGA-D3-A51T-06A-11D-A25O-08					1
6	TCGA-ER-A3PL-06A-11D-A23B-08						1
7	TCGA-FS-A4F2-06A-11D-A24R-08							1			1
8	TCGA-FW-A3R5-06A-11D-A23B-08								1	1
9	TCGA-GN-A265-06A-21D-A197-08											1
10	TCGA-FS-A1Z3-06A-11D-A197-08												1
11	TCGA-W3-AA1V-06B-11D-A401-08													1
12	TCGA-FS-A1ZZ-06A-11D-A197-08														1
13	TCGA-EE-A2GO-06A-11D-A196-08															1
14	TCGA-FR-A8YC-06A-11D-A372-08																1	1
15	TCGA-Z2-A8RT-06A-11D-A372-08																	1
16	TCGA-3N-A9WC-06A-11D-A38G-08																		1
17	TCGA-EE-A3AB-06A-11D-A196-08																			1
18	TCGA-BF-A1PU-01A-11D-A19A-08																				1
19	TCGA-DA-A95Z-06A-11D-A372-08																					1
20	TCGA-EB-A3Y6-01A-21D-A23B-08																						1
21	TCGA-GF-A6C8-06A-12D-A30X-08																							1
	Total	1	1	1	1	1	1	1	1	1	1	1	1	1	1	1	1	2	1	1	1	1	1	1
