# Supplementary material for: The protective role of DOT1L in UV-induced melanomagenesis
Source: Nat Commun. 2018 Jan 17;9:259. doi: 10.1038/s41467-017-02687-7 (PMC5772495; doi:10.1038/s41467-017-02687-7)
Supplement: Supplementary file 4 — Supplementary Data 2 [file 41467_2017_2687_MOESM4_ESM.xlsx]

## Sheet: Annotation
Supplementary Data 2: Annotation of somatic variants in DOT1L
Chrom	Start_Position	End_Position	Tumor_Sample_Barcode	Matched_Norm_Sample_Barcode	Ref	Alt	Func.refgene	Gene.refgene	ExonicFunc.refgene	AAChange.refgene	1000G_ALL	1000G_AFR	1000G_AMR	1000G_EAS	1000G_EUR	1000G_SAS	ExAC_Freq	ExAC_AFR	ExAC_AMR	ExAC_EAS	ExAC_FIN	ExAC_NFE	ExAC_OTH	ExAC_SAS	ESP6500si_ALL	ESP6500si_AA	ESP6500si_EA	CG46	NCI60	dbSNP	SIFT_score	SIFT_pred	GERP++_RS
19	2180750	2180750	TCGA-ER-A19A-06A-21D-A197-08	TCGA-ER-A19A-10A-01D-A199-08	C	T	exonic	DOT1L	synonymous SNV	DOT1L:NM_032482:exon2:c.C120T:p.T40T
19	2199905	2199905	TCGA-D3-A2J7-06A-11D-A196-08	TCGA-D3-A2J7-10A-01D-A198-08	C	T	exonic	DOT1L	nonsynonymous SNV	DOT1L:NM_032482:exon8:c.C674T:p.S225L	.	.	.	.	.	.	.	.	.	.	.	.	.	.	.	.	.	.	.	.	0	D	4.05
19	2202719	2202719	TCGA-WE-A8ZO-06A-11D-A372-08	TCGA-WE-A8ZO-10A-01D-A375-08	T	G	exonic	DOT1L	nonsynonymous SNV	DOT1L:NM_032482:exon9:c.T728G:p.F243C	.	.	.	.	.	.	.	.	.	.	.	.	.	.	.	.	.	.	.	.	0	D	4.49
19	2207604	2207604	TCGA-W3-AA1R-06A-11D-A397-08	TCGA-W3-AA1R-10A-01D-A39A-08	C	T	exonic	DOT1L	synonymous SNV	DOT1L:NM_032482:exon11:c.C888T:p.L296L	.	.	.	.	.	.	.	.	.	.	.	.	.	.	.	.	.	.	.	.	.	.	0.951
19	2210753	2210753	TCGA-EB-A44Q-06A-11D-A25O-08	TCGA-EB-A44Q-10A-01D-A25O-08	T	G	exonic	DOT1L	nonsynonymous SNV	DOT1L:NM_032482:exon14:c.T1250G:p.M417R	.	.	.	.	.	.	.	.	.	.	.	.	.	.	.	.	.	.	.	.	0	D	3.82
19	2210768	2210768	TCGA-EB-A3XB-01A-11D-A23B-08	TCGA-EB-A3XB-10B-01D-A23B-08	C	T	exonic	DOT1L	nonsynonymous SNV	DOT1L:NM_032482:exon14:c.C1265T:p.P422L	.	.	.	.	.	.	.	.	.	.	.	.	.	.	.	.	.	.	.	.	0	D	4.84
19	2210807	2210807	TCGA-D3-A51T-06A-11D-A25O-08	TCGA-D3-A51T-10A-01D-A25O-08	C	T	exonic	DOT1L	nonsynonymous SNV	DOT1L:NM_032482:exon14:c.C1304T:p.A435V	.	.	.	.	.	.	.	.	.	.	.	.	.	.	.	.	.	.	.	.	0	D	2.75
19	2211110	2211110	TCGA-ER-A3PL-06A-11D-A23B-08	TCGA-ER-A3PL-10A-01D-A23B-08	C	T	exonic	DOT1L	nonsynonymous SNV	DOT1L:NM_032482:exon15:c.C1364T:p.S455F	.	.	.	.	.	.	.	.	.	.	.	.	.	.	.	.	.	.	.	.	0	D	4.7
19	2211166	2211166	TCGA-FS-A4F2-06A-11D-A24R-08	TCGA-FS-A4F2-10A-01D-A24R-08	C	T	exonic	DOT1L	nonsynonymous SNV	DOT1L:NM_032482:exon15:c.C1420T:p.P474S	.	.	.	.	.	.	.	.	.	.	.	.	.	.	.	.	.	.	.	.	0	D	4.8
19	2211187	2211187	TCGA-FW-A3R5-06A-11D-A23B-08	TCGA-FW-A3R5-10A-01D-A23B-08	C	T	exonic	DOT1L	nonsynonymous SNV	DOT1L:NM_032482:exon15:c.C1441T:p.P481S	.	.	.	.	.	.	.	.	.	.	.	.	.	.	.	.	.	.	.	.	0	D	4.5
19	2211187	2211187	TCGA-FW-A3R5-06A-11D-A23B-08	TCGA-FW-A3R5-11A-11D-A23B-08	C	T	exonic	DOT1L	nonsynonymous SNV	DOT1L:NM_032482:exon15:c.C1441T:p.P481S	.	.	.	.	.	.	.	.	.	.	.	.	.	.	.	.	.	.	.	.	0	D	4.5
19	2211188	2211188	TCGA-FW-A3R5-06A-11D-A23B-08	TCGA-FW-A3R5-10A-01D-A23B-08	C	T	exonic	DOT1L	nonsynonymous SNV	DOT1L:NM_032482:exon15:c.C1442T:p.P481L	.	.	.	.	.	.	1.72e-05	0	0	0	0	1.56e-05	0	6.4e-05	.	.	.	.	.	.	0	D	4.5
19	2211188	2211188	TCGA-FW-A3R5-06A-11D-A23B-08	TCGA-FW-A3R5-11A-11D-A23B-08	C	T	exonic	DOT1L	nonsynonymous SNV	DOT1L:NM_032482:exon15:c.C1442T:p.P481L	.	.	.	.	.	.	1.72e-05	0	0	0	0	1.56e-05	0	6.4e-05	.	.	.	.	.	.	0	D	4.5
19	2211778	2211778	TCGA-GN-A4U4-06A-11D-A32N-08	TCGA-GN-A4U4-10B-01D-A32N-08	C	T	exonic	DOT1L	synonymous SNV	DOT1L:NM_032482:exon16:c.C1494T:p.F498F	.	.	.	.	.	.	.	.	.	.	.	.	.	.	.	.	.	.	.	.	.	.	3.81
19	2214526	2214526	TCGA-FS-A4F2-06A-11D-A24R-08	TCGA-FS-A4F2-10A-01D-A24R-08	G	T	exonic	DOT1L	nonsynonymous SNV	DOT1L:NM_032482:exon19:c.G1854T:p.K618N	.	.	.	.	.	.	.	.	.	.	.	.	.	.	.	.	.	.	.	.	0	D	-7.45
19	2216282	2216282	TCGA-YD-A9TA-06A-11D-A397-08	TCGA-YD-A9TA-10A-01D-A39A-08	C	T	exonic	DOT1L	synonymous SNV	DOT1L:NM_032482:exon20:c.C1926T:p.I642I	.	.	.	.	.	.	.	.	.	.	.	.	.	.	.	.	.	.	.	.	.	.	3
19	2216325	2216325	TCGA-EE-A2MR-06A-11D-A196-08	TCGA-EE-A2MR-10A-01D-A198-08	C	T	exonic	DOT1L	synonymous SNV	DOT1L:NM_032482:exon20:c.C1969T:p.L657L	.	.	.	.	.	.	1.82e-05	0	0	0	0	3.27e-05	0	0	0.0001	.	0.0001	.	.	rs373726625	.	.	.
19	2216417	2216417	TCGA-D3-A51J-06A-11D-A25O-08	TCGA-D3-A51J-10A-01D-A25O-08	C	T	exonic	DOT1L	synonymous SNV	DOT1L:NM_032482:exon20:c.C2061T:p.A687A	.	.	.	.	.	.	.	.	.	.	.	.	.	.	.	.	.	.	.	.	.	.	-5.03
19	2216468	2216468	TCGA-GN-A265-06A-21D-A197-08	TCGA-GN-A265-10A-01D-A199-08	G	C	exonic	DOT1L	nonsynonymous SNV	DOT1L:NM_032482:exon20:c.G2112C:p.L704F	.	.	.	.	.	.	1.71e-05	0	0	0	0	3.13e-05	0	0	0.0001	.	0.0001	.	.	rs368924199	0	D	-1.71
19	2216581	2216581	TCGA-FS-A1Z3-06A-11D-A197-08	TCGA-FS-A1Z3-10A-01D-A199-08	C	A	exonic	DOT1L	nonsynonymous SNV	DOT1L:NM_032482:exon20:c.C2225A:p.P742H	.	.	.	.	.	.	.	.	.	.	.	.	.	.	.	.	.	.	.	.	0	D	3
19	2216680	2216680	TCGA-W3-AA1V-06B-11D-A401-08	TCGA-W3-AA1V-10A-01D-A401-08	C	T	exonic	DOT1L	nonsynonymous SNV	DOT1L:NM_032482:exon20:c.C2324T:p.S775F	.	.	.	.	.	.	.	.	.	.	.	.	.	.	.	.	.	.	.	.	0	D	5.21
19	2216683	2216683	TCGA-FS-A1ZZ-06A-11D-A197-08	TCGA-FS-A1ZZ-10A-01D-A199-08	C	T	exonic	DOT1L	nonsynonymous SNV	DOT1L:NM_032482:exon20:c.C2327T:p.P776L	.	.	.	.	.	.	1.75e-05	0	0	0	0	1.6e-05	0	6.14e-05	.	.	.	.	.	.	0	D	5.21
19	2217040	2217040	TCGA-EE-A2GO-06A-11D-A196-08	TCGA-EE-A2GO-10A-01D-A198-08	C	T	exonic	DOT1L	nonsynonymous SNV	DOT1L:NM_032482:exon21:c.C2495T:p.P832L	.	.	.	.	.	.	.	.	.	.	.	.	.	.	.	.	.	.	.	.	0	D	4.41
19	2217047	2217047	TCGA-FW-A3R5-06A-11D-A23B-08	TCGA-FW-A3R5-10A-01D-A23B-08	C	T	exonic;exonic	DOT1L	synonymous SNV;synonymous SNV	DOT1L:NM_032482:exon21:c.C2502T:p.S834S;DOT1L:NM_032482:exon21:c.C2502T:p.S834S	.	.	.	.	.	.	.	.	.	.	.	.	.	.	.	.	.	.	.	.	.	.	-2.09
19	2217047	2217047	TCGA-FW-A3R5-06A-11D-A23B-08	TCGA-FW-A3R5-11A-11D-A23B-08	C	T	exonic;exonic	DOT1L	synonymous SNV;synonymous SNV	DOT1L:NM_032482:exon21:c.C2502T:p.S834S;DOT1L:NM_032482:exon21:c.C2502T:p.S834S	.	.	.	.	.	.	.	.	.	.	.	.	.	.	.	.	.	.	.	.	.	.	-2.09
19	2217878	2217878	TCGA-FW-A3R5-06A-11D-A23B-08	TCGA-FW-A3R5-10A-01D-A23B-08	C	T	exonic;exonic	DOT1L	synonymous SNV;synonymous SNV	DOT1L:NM_032482:exon22:c.C2652T:p.P884P;DOT1L:NM_032482:exon22:c.C2652T:p.P884P	.	.	.	.	.	.	.	.	.	.	.	.	.	.	.	.	.	.	.	.	0.01	D	-10.4
19	2217878	2217878	TCGA-FW-A3R5-06A-11D-A23B-08	TCGA-FW-A3R5-11A-11D-A23B-08	C	T	exonic;exonic	DOT1L	synonymous SNV;synonymous SNV	DOT1L:NM_032482:exon22:c.C2652T:p.P884P;DOT1L:NM_032482:exon22:c.C2652T:p.P884P	.	.	.	.	.	.	.	.	.	.	.	.	.	.	.	.	.	.	.	.	0.01	D	-10.4
19	2220136	2220136	TCGA-FS-A1ZQ-06A-11D-A197-08	TCGA-FS-A1ZQ-10A-01D-A199-08	C	T	exonic	DOT1L	synonymous SNV	DOT1L:NM_032482:exon23:c.C2721T:p.P907P	.	.	.	.	.	.	8.43e-06	.	.	.	.	.	.	.	.	.	.	.	.	.	0	D	0.512
19	2222198	2222198	TCGA-D3-A51T-06A-11D-A25O-08	TCGA-D3-A51T-10A-01D-A25O-08	C	T	exonic	DOT1L	synonymous SNV	DOT1L:NM_032482:exon24:c.C3030T:p.P1010P	.	.	.	.	.	.	.	.	.	.	.	.	.	.	.	.	.	.	.	.	0.01	D	-1.63
19	2222480	2222480	TCGA-EE-A2GJ-06A-11D-A196-08	TCGA-EE-A2GJ-10A-01D-A198-08	C	T	exonic	DOT1L	synonymous SNV	DOT1L:NM_032482:exon24:c.C3312T:p.S1104S	.	.	.	.	.	.	9.93e-06	0	0	0	0	1.81e-05	0	0	.	.	.	.	.	.	.	.	0.887
19	2223316	2223316	TCGA-FR-A8YC-06A-11D-A372-08	TCGA-FR-A8YC-10A-01D-A375-08	A	C	exonic	DOT1L	nonsynonymous SNV	DOT1L:NM_032482:exon25:c.A3427C:p.I1143L	.	.	.	.	.	.	.	.	.	.	.	.	.	.	.	.	.	.	.	.	0	D	5.01
19	2225413	2225413	TCGA-FR-A8YC-06A-11D-A372-08	TCGA-FR-A8YC-10A-01D-A375-08	C	T	exonic	DOT1L	nonsynonymous SNV	DOT1L:NM_032482:exon26:c.C3623T:p.S1208F	.	.	.	.	.	.	.	.	.	.	.	.	.	.	.	.	.	.	.	.	0	D	4.9
19	2225413	2225413	TCGA-Z2-A8RT-06A-11D-A372-08	TCGA-Z2-A8RT-10A-01D-A375-08	C	T	exonic	DOT1L	nonsynonymous SNV	DOT1L:NM_032482:exon26:c.C3623T:p.S1208F	.	.	.	.	.	.	.	.	.	.	.	.	.	.	.	.	.	.	.	.	0	D	4.9
19	2225428	2225428	TCGA-3N-A9WC-06A-11D-A38G-08	TCGA-3N-A9WC-10A-01D-A38J-08	C	T	exonic	DOT1L	nonsynonymous SNV	DOT1L:NM_032482:exon26:c.C3638T:p.S1213F	.	.	.	.	.	.	.	.	.	.	.	.	.	.	.	.	.	.	.	.	0	D	4.61
19	2226269	2226269	TCGA-EE-A3AB-06A-11D-A196-08	TCGA-EE-A3AB-10A-01D-A198-08	A	G	exonic	DOT1L	nonsynonymous SNV	DOT1L:NM_032482:exon27:c.A3749G:p.D1250G	.	.	.	.	.	.	.	.	.	.	.	.	.	.	.	.	.	.	.	.	0	D	4.41
19	2226333	2226333	TCGA-EE-A29L-06A-12D-A196-08	TCGA-EE-A29L-10A-01D-A198-08	C	T	exonic	DOT1L	synonymous SNV	DOT1L:NM_032482:exon27:c.C3813T:p.S1271S
19	2226433	2226433	TCGA-BF-A1PU-01A-11D-A19A-08	TCGA-BF-A1PU-10A-01D-A19A-08	G	A	exonic	DOT1L	nonsynonymous SNV	DOT1L:NM_032482:exon27:c.G3913A:p.G1305R	.	.	.	.	.	.	.	.	.	.	.	.	.	.	.	.	.	.	.	.	0	D	4.23
19	2226479	2226479	TCGA-DA-A95Z-06A-11D-A372-08	TCGA-DA-A95Z-10A-01D-A375-08	G	C	exonic	DOT1L	nonsynonymous SNV	DOT1L:NM_032482:exon27:c.G3959C:p.G1320A	.	.	.	.	.	.	.	.	.	.	.	.	.	.	.	.	.	.	.	.	0	D	3.91
19	2226890	2226890	TCGA-EB-A3Y6-01A-21D-A23B-08	TCGA-EB-A3Y6-10A-01D-A23B-08	C	T	exonic	DOT1L	nonsynonymous SNV	DOT1L:NM_032482:exon27:c.C4370T:p.S1457F	.	.	.	.	.	.	.	.	.	.	.	.	.	.	.	.	.	.	.	.	0	D	4.42
19	2226942	2226942	TCGA-EE-A29M-06A-11D-A196-08	TCGA-EE-A29M-10A-01D-A198-08	C	T	exonic	DOT1L	synonymous SNV	DOT1L:NM_032482:exon27:c.C4422T:p.F1474F
19	2226995	2226995	TCGA-GF-A6C8-06A-12D-A30X-08	TCGA-GF-A6C8-10A-01D-A30X-08	C	T	exonic	DOT1L	nonsynonymous SNV	DOT1L:NM_032482:exon27:c.C4475T:p.S1492F	.	.	.	.	.	.	.	.	.	.	.	.	.	.	.	.	.	.	.	.	0	D	4.09
											Frequency in Various Studies : . means mutations are not found

## Sheet: Sheet1
	2199905	2202719	2210753	2210768	2210807	2211110	2211166	2211187	2211187	2211188	2211188	2214526	2216468	2216581	2216680	2216683	2217040	2223316	2225413	2225413	2225428	2226269	2226433	2226479	2226890	2226995
TCGA-D3-A2J7-06A-11D-A196-08
TCGA-WE-A8ZO-06A-11D-A372-08
TCGA-EB-A44Q-06A-11D-A25O-08
TCGA-EB-A3XB-01A-11D-A23B-08
TCGA-D3-A51T-06A-11D-A25O-08
TCGA-ER-A3PL-06A-11D-A23B-08
TCGA-FS-A4F2-06A-11D-A24R-08
TCGA-FW-A3R5-06A-11D-A23B-08
TCGA-FW-A3R5-06A-11D-A23B-08
TCGA-FW-A3R5-06A-11D-A23B-08
TCGA-FW-A3R5-06A-11D-A23B-08
TCGA-FS-A4F2-06A-11D-A24R-08
TCGA-GN-A265-06A-21D-A197-08
TCGA-FS-A1Z3-06A-11D-A197-08
TCGA-W3-AA1V-06B-11D-A401-08
TCGA-FS-A1ZZ-06A-11D-A197-08
TCGA-EE-A2GO-06A-11D-A196-08
TCGA-FR-A8YC-06A-11D-A372-08
TCGA-FR-A8YC-06A-11D-A372-08
TCGA-Z2-A8RT-06A-11D-A372-08
TCGA-3N-A9WC-06A-11D-A38G-08
TCGA-EE-A3AB-06A-11D-A196-08
TCGA-BF-A1PU-01A-11D-A19A-08
TCGA-DA-A95Z-06A-11D-A372-08
TCGA-EB-A3Y6-01A-21D-A23B-08
TCGA-GF-A6C8-06A-12D-A30X-08
