# Supplementary material for: The protective role of DOT1L in UV-induced melanomagenesis
Source: Nat Commun. 2018 Jan 17;9:259. doi: 10.1038/s41467-017-02687-7 (PMC5772495; doi:10.1038/s41467-017-02687-7)
Supplement: Supplementary file 5 — Supplementary Data 3 [file 41467_2017_2687_MOESM5_ESM.xlsx]

## Sheet: Sheet1
Supplementary Data 3: Summary of DOT1L mutations
Sample#	CDS_pos	Ref.allele	Tumor.allele	aa_pos	Ref.AA	Tumor.AA	Mutation_type	Variant_type	Data_resource
TCGA-3N-A9WC-06A	3638	C	T	1213	S	F	Missense_Mutation	SNV	TCGA/SKCM
TCGA-BF-A1PU-01A	3913	G	A	1305	G	R	Missense_Mutation	SNV	TCGA/SKCM
TCGA-D3-A2J7-06A	674	C	T	225	S	L	Missense_Mutation	SNV	TCGA/SKCM
TCGA-D3-A51T-06A	1304	C	T	435	A	V	Missense_Mutation	SNV	TCGA/SKCM
TCGA-DA-A95Z-06A	3959	G	C	1320	G	A	Missense_Mutation	SNV	TCGA/SKCM
TCGA-EB-A3XB-01A	1265	C	T	422	P	L	Missense_Mutation	SNV	TCGA/SKCM
TCGA-EB-A3Y6-01A	4370	C	T	1457	S	F	Missense_Mutation	SNV	TCGA/SKCM
TCGA-EB-A44Q-06A	1250	T	G	417	M	R	Missense_Mutation	SNV	TCGA/SKCM
TCGA-EE-A2GO-06A	2495	C	T	832	P	L	Missense_Mutation	SNV	TCGA/SKCM
TCGA-EE-A3AB-06A	3749	A	G	1250	D	G	Missense_Mutation	SNV	TCGA/SKCM
TCGA-ER-A3PL-06A	1364	C	T	455	S	F	Missense_Mutation	SNV	TCGA/SKCM
TCGA-FR-A8YC-06A	3427	A	C	1143	I	L	Missense_Mutation	SNV	TCGA/SKCM
TCGA-FR-A8YC-06A	3623	C	T	1208	S	F	Missense_Mutation	SNV	TCGA/SKCM
TCGA-FS-A1Z3-06A	2225	C	A	742	P	H	Missense_Mutation	SNV	TCGA/SKCM
TCGA-FS-A1ZZ-06A	2327	C	T	776	P	L	Missense_Mutation	SNV	TCGA/SKCM
TCGA-FS-A4F2-06A	1854	G	T	618	K	N	Missense_Mutation	SNV	TCGA/SKCM
TCGA-FS-A4F2-06A	1420	C	T	474	P	S	Missense_Mutation	SNV	TCGA/SKCM
TCGA-FW-A3R5-06A	1442	CC	TT	481	P	L	Missense_Mutation	DNV	TCGA/SKCM
TCGA-GF-A6C8-06A	4475	C	T	1492	S	F	Missense_Mutation	SNV	TCGA/SKCM
TCGA-GN-A265-06A	2112	G	C	704	L	F	Missense_Mutation	SNV	TCGA/SKCM
TCGA-W3-AA1V-06B	2324	C	T	775	S	F	Missense_Mutation	SNV	TCGA/SKCM
TCGA-WE-A8ZO-06A	728	T	G	243	F	C	Missense_Mutation	SNV	TCGA/SKCM
TCGA-Z2-A8RT-06A	3623	C	T	1208	S	F	Missense_Mutation	SNV	TCGA/SKCM
MEL-JWCI-WGS-23-Tumor	166	G	A	56	E	K	Missense_Mutation	SNV	L. Chin Cell 2012
MEL-Ma-Mel-67-Tumor	419	C	T	140	S	F	Missense_Mutation	SNV	L. Chin Cell 2012
MEL-JWCI-WGS-1-Tumor	1441	C	T	481	P	S	Missense_Mutation	SNV	L. Chin Cell 2012
MEL-Ma-Mel-35-Tumor	2272	CC	TT	758	P	L	Missense_Mutation	DNV	L. Chin Cell 2012
MEL-Ma-Mel-08a-Tumor	2306	C	T	769	P	L	Missense_Mutation	SNV	L. Chin Cell 2012
MEL-Ma-Mel-63-Tumor	3466	C	T	1156	P	S	Missense_Mutation	SNV	L. Chin Cell 2012
ME020-Tumor	3772	G	A	1258	D	N	Missense_Mutation	SNV	L. Chin Cell 2012
37M	365	C	T	122	P	L	Missense_Mutation	SNV	Broad 2015
40M	3029	C	T	1010	P	L	Missense_Mutation	SNV	Broad 2015
Au8	3889	C	T	1297	P	S	Missense_Mutation	SNV	Broad 2015
