# Supplementary material for: The protective role of DOT1L in UV-induced melanomagenesis
Source: Nat Commun. 2018 Jan 17;9:259. doi: 10.1038/s41467-017-02687-7 (PMC5772495; doi:10.1038/s41467-017-02687-7)
Supplement: Supplementary file 6 — Supplementary Data 4 [file 41467_2017_2687_MOESM6_ESM.xlsx]

## Sheet: Sheet1
Supplementary Data 4: Sequencing of human melanoma cell lines
Sample ID	Seq_type	chr	position	UniqueID	Loc_count	AnnoRegion	AnnoGene	Gene_count
D11	WES	19	2185891	192185891DOT1L	1	exonic	DOT1L	5
D28	WES	19	2206752	192206752DOT1L	1	exonic	DOT1L	5
D22	WES	19	2211798	192211798DOT1L	1	exonic	DOT1L	5
C025	WES	19	2222217	192216761DOT1L	1	exonic	DOT1L	5
Sample ID	RefSeq	Mut_Type	NTchange	AAchange	Exon	Category	CLR	Ref
D11	NM_032482	nonsynonymous SNV	A163T	M55L	3	Somatic	222	A
D28	NM_032482	nonsynonymous SNV	C812T	P271L	10	Somatic	148	C
D22	NM_032482	nonsynonymous SNV	C1514T	P505L	16	Somatic	255	C
C025	NM_032482	stopgain	C3049T	Q1017X	24	Somatic	160	C
Sample ID	Alt	Germline GT	RefCount Germline	VarCount Germline	Variant Qual	GT Qual	Tumour GT	RefCount Tumour
D11	T	REF	39	0	-117	117	T/T	0
D28	T	REF	49	0	-148	148	C/T	31
D22	T	REF	114	0	-255	255	C/T	39
C025	T	REF	52	0	-160	160	C/T	56
Sample ID	VarCount Tumour	Variant Qual	GT Qual	AnnoAAchangeFull	AnnoAVSIFT	AnnoSift	AnnoSiftScore	AnnoPP2
D11	35	255	105	DOT1L:NM_032482:exon3:c.A163T:p.M55L	0.17	T	0.83	P
D28	33	255	255	DOT1L:NM_032482:exon10:c.C812T:p.P271L	0.01	D	0.99	D
D22	57	255	255	DOT1L:NM_032482:exon16:c.C1514T:p.P505L	0	D	1	P
C025	29	194	194	DOT1L:NM_032482:exon24:c.C3049T:p.Q1017X	0	NA	0.900414	NA
Sample ID	AnnoPP2Score	AnnoGerp++	AnnoLRT	AnnoLRTScore	AnnoMCE	AnnoMutationTaster	AnnoMutationTasterScore	AnnoPhyloP
D11	0.562	4.33	D	1	Score=439:Name=lod=81	N	0.085997	C
D28	0.989	4.3	D	1	Score=622:Name=lod=450	N	0.475277	C
D22	0.616	4.41	D	1	Score=436:Name=lod=79	N	0.097891	C
C025	0.724678	2.65	N	0.981999	Score=295:Name=lod=21	A	1	C
Sample ID	AnnoPhyloPScore
D11	0.998032
D28	0.996874
D22	0.997227
C025	0.953122

## Sheet: Sheet2
Cell line	DOT1L status
C021	Wild Type
D11	M55L
D28	P271L
D22	P505L
C025	Q1017X
