# Supplementary material for: The protective role of DOT1L in UV-induced melanomagenesis
Source: Nat Commun. 2018 Jan 17;9:259. doi: 10.1038/s41467-017-02687-7 (PMC5772495; doi:10.1038/s41467-017-02687-7)
Supplement: Supplementary file 7 — Supplementary Data 5 [file 41467_2017_2687_MOESM7_ESM.xlsx]

## Sheet: Sheet1
Supplementary Data 5: KEGG pathways analysis of ChIP-seq results
Gene Set Name	# Genes in Gene Set (K)	Description	# Genes in Overlap (k)	k/K	p-value	FDR q-value
KEGG_RIBOSOME	88	Ribosome	53	0.6023	4.45e-58	8.27e-56
KEGG_SPLICEOSOME	128	Spliceosome	41	0.3203	4.6e-31	4.28e-29
KEGG_PARKINSONS_DISEASE	133	Parkinson's disease	27	0.203	2.21e-15	1.37e-13
KEGG_HUNTINGTONS_DISEASE	185	Huntington's disease	29	0.1568	2.35e-13	1.09e-11
KEGG_OXIDATIVE_PHOSPHORYLATION	135	Oxidative phosphorylation	24	0.1778	1.65e-12	6.13e-11
KEGG_ALZHEIMERS_DISEASE	169	Alzheimer's disease	25	0.1479	3.79e-11	1.18e-09
KEGG_REGULATION_OF_ACTIN_CYTOSKELETON	216	Regulation of actin cytoskeleton	28	0.1296	6.46e-11	1.72e-09
KEGG_UBIQUITIN_MEDIATED_PROTEOLYSIS	138	Ubiquitin mediated proteolysis	22	0.1594	1.27e-10	2.94e-09
KEGG_DNA_REPLICATION	36	DNA replication	11	0.3056	4.29e-09	8.87e-08
KEGG_CELL_CYCLE	128	Cell cycle	19	0.1484	7.73e-09	1.44e-07
KEGG_FC_GAMMA_R_MEDIATED_PHAGOCYTOSIS	97	Fc gamma R-mediated phagocytosis	16	0.1649	2.51e-08	4.25e-07
KEGG_ADHERENS_JUNCTION	75	Adherens junction	13	0.1733	2.79e-07	4.32e-06
KEGG_NEUROTROPHIN_SIGNALING_PATHWAY	126	Neurotrophin signaling pathway	16	0.127	1.02e-06	1.33e-05
KEGG_HOMOLOGOUS_RECOMBINATION	28	Homologous recombination	8	0.2857	1.03e-06	1.33e-05
KEGG_RNA_DEGRADATION	59	RNA degradation	11	0.1864	1.07e-06	1.33e-05
KEGG_MISMATCH_REPAIR	23	Mismatch repair	7	0.3043	3.09e-06	3.59e-05
KEGG_NUCLEOTIDE_EXCISION_REPAIR	44	Nucleotide excision repair	9	0.2045	4.59e-06	5.02e-05
KEGG_ENDOCYTOSIS	183	Endocytosis	18	0.0984	9.03e-06	9.33e-05
KEGG_ANTIGEN_PROCESSING_AND_PRESENTATION	89	Antigen processing and presentation	12	0.1348	1.2e-05	0.000118
KEGG_T_CELL_RECEPTOR_SIGNALING_PATHWAY	108	T cell receptor signaling pathway	13	0.1204	1.85e-05	0.000171
