# Supplementary material for: The protective role of DOT1L in UV-induced melanomagenesis
Source: Nat Commun. 2018 Jan 17;9:259. doi: 10.1038/s41467-017-02687-7 (PMC5772495; doi:10.1038/s41467-017-02687-7)
Supplement: Supplementary file 8 — Supplementary Data 6 [file 41467_2017_2687_MOESM8_ESM.xlsx]

## Sheet: Sheet1
Supplementary Data 6: Microarray analysis of NER genes
		C021+EPZ-5676 vs C021		C025 vs C021		C021, shDOT1L vs scrambled		log2 (expression)									log2 (expression)
Entrez Gene ID	Symbol	fold change	p	fold change	p	fold change	p	C021-A	C021-B	C021-C	C021-EPZ-5676-A	C021-EPZ-5676-B	C021-EPZ-5676-C	C025-A	C025-B	C025-C	C021 scrambled 1	C021 scrambled 2	C021 scrambled 3	C021 shDOT1L 1	C021 shDOT1L 2	C021 shDOT1L 3
7508	XPC	-1.12193	0.0429833	2.19091	3.28815e-06	-1.00628	0.889561	6.76672	6.61287	6.75719	6.55097	6.52045	6.57202	7.94916	7.81247	7.76863	6.69864	6.75149	6.6614	6.64513	6.71896	6.72051
5887	RAD23B	-1.05373	0.238892	1.7716	3.01647e-06	1.10129	0.0767217	8.84752	8.81989	8.86784	8.70163	8.80731	8.79786	9.69938	9.66295	9.64798	8.82237	8.71918	8.8252	8.98522	8.93259	8.86658
1069	CETN2	1.01013	0.839512	1.1474	0.0268847	-1.30445	0.000409246	8.04726	8.01431	8.09663	7.98869	8.14051	8.0698	8.15546	8.26995	8.32399	8.16673	8.24367	8.23785	7.84696	7.85913	7.79221
5886	RAD23A	-1.04348	0.364849	-2.01815	2.33551e-06	-1.02043	0.63543	10.1721	10.2072	10.066	10.1079	10.0906	10.066	9.12127	9.18843	9.09874	9.63829	9.60349	9.57771	9.60643	9.57101	9.55468
7507	XPA	1.00972	0.878931	1.68606	0.000215039	-1.2025	0.0324528	5.37065	5.26227	5.12806	5.14844	5.28286	5.37294	6.12986	5.83669	6.0499	4.70543	4.46496	4.35148	4.22022	4.26565	4.26038
6117	RPA1	1.01204	0.82179	1.05097	0.26368	-1.1328	0.0213917	7.76435	7.72712	7.80866	7.68322	7.81191	7.85259	7.80866	7.85379	7.85355	8.23726	8.29765	8.21352	8.05134	8.04944	8.1085
6118	RPA2	1.00115	0.998536	-1.11064	0.049505	1.10652	0.108138	7.06635	7.15085	7.03888	6.97067	7.12724	7.15859	6.97067	6.93488	6.8978	6.48888	6.66721	6.62956	6.83704	6.66204	6.72525
6119	RPA3	-1.13083	0.176617	2.24064	4.70093e-07	-1.04685	0.503336	6.22984	6.1519	6.2018	5.72244	6.08161	6.2059	7.35778	7.39946	7.31795	6.09201	5.92448	5.9005	6.06082	5.76118	5.88873
2071	ERCC3	1.03683	0.403134	-1.12216	0.0807193	1.1976	0.00457675	9.00756	9.09226	9.00382	9.12139	9.09339	9.04615	9.00072	8.74859	8.84599	8.70379	8.58788	8.68291	8.94377	8.92971	8.88347
2068	ERCC2	-1.05983	0.189252	1.19669	0.00402897	1.11323	0.0513317	7.61355	7.63958	7.62768	7.56406	7.58514	7.47801	7.84471	7.8663	7.94513	7.33422	7.18632	7.29782	7.43566	7.45254	7.39796
2965	GTF2H1	1.02664	0.560282	-1.39455	0.000173139	-1.01276	0.796925	9.39635	9.38678	9.48056	9.42045	9.43441	9.52234	8.88777	8.98361	8.95312	8.9176	8.81531	8.78276	8.84114	8.81776	8.80511
2967	GTF2H3	-1.01276	0.837377	-1.968	1.68752e-05	-1.02518	0.584097	6.93777	7.08606	7.1432	6.87066	7.0538	7.17887	6.02058	6.00636	6.20866	7.59749	7.5896	7.52708	7.53515	7.58926	7.48114
2968	GTF2H4	-1.03645	0.460938	-2.31601	6.80219e-07	1.09663	0.0572899	7.92683	7.94299	7.80477	7.83691	7.79854	7.88676	6.66097	6.72321	6.65847	7.92279	7.9484	7.96532	8.04166	8.09359	8.10011
1022	CDK7	1.02681	0.653415	1.61906	0.000222535	1.12865	0.0324131	7.18619	7.10754	7.43278	7.28316	7.33201	7.24479	7.98851	7.9544	7.88754	7.32684	7.35817	7.43218	7.56258	7.48418	7.59405
902	CCNH	-1.08281	0.200667	1.40683	0.000267722	1.08646	0.148997	7.36064	7.44284	7.42779	7.17793	7.25109	7.44579	7.8308	7.87668	7.99727	6.69217	6.71546	6.58096	6.80379	6.85152	6.69104
4331	MNAT1	1.03288	0.59047	1.24168	0.00272157	1.01719	0.693005	6.43821	6.53781	6.52562	6.43017	6.6655	6.53841	6.76492	6.78345	6.88903	6.33028	6.40853	6.43421	6.40168	6.41354	6.43341
2067	ERCC1	-1.06256	0.185354	1.7785	2.72575e-06	-1.02697	0.524735	8.10466	8.11535	8.0625	7.97494	8.07602	7.96687	8.90896	8.928	8.93792	7.80102	7.80725	7.82535	7.79341	7.74255	7.78211
2072	ERCC4	1.04133	0.596872	1.01985	0.801431	-1.01926	0.781092	6.48655	6.2302	6.49601	6.30594	6.57252	6.51172	6.28097	6.44448	6.57303	6.56216	6.78733	6.55907	6.63704	6.54198	6.6565
3978	LIG1	1.02902	0.495544	1.49296	7.57521e-05	-1.30908	0.00161531	7.01311	7.04524	6.94263	7.02528	7.07327	7.02764	7.50665	7.59016	7.63757	7.00325	7.12283	6.92054	6.5858	6.71133	6.58738
1161	ERCC8	1.0231	0.684026	-1.00898	0.901761	1.00468	0.929881	6.16371	6.06174	6.29486	6.16371	6.16371	6.29708	6.16371	6.16371	6.16371	6.41765	6.32172	6.28686	6.42067	6.35433	6.27076
2074	ERCC6	1.03229	0.61026	1.51572	0.000473619	1.23893	0.00152513	6.15841	6.21032	6.45341	6.24003	6.38092	6.35241	6.87133	6.81313	6.95182	6.51057	6.53759	6.55605	6.80085	6.90331	6.82568
56949	XAB2	-1.04702	0.296025	1.26051	0.000844651	1.1534	0.0191152	8.51682	8.49304	8.47279	8.35966	8.4454	8.47651	8.86195	8.83121	8.79096	8.22727	8.10034	8.26474	8.40835	8.37606	8.43021
1642	DDB1	1.00448	0.922608	-1.18341	0.00429426	1.10032	0.0612234	9.66992	9.62615	9.66268	9.62616	9.62747	9.72271	9.41712	9.37968	9.43299	9.68711	9.58765	9.59123	9.75046	9.78936	9.7417
1643	DDB2	-1.0446	0.565433	7.8628	1.70921e-08	-1.19296	0.00713368	6.45282	6.78731	6.64436	6.59213	6.51837	6.60308	9.61553	9.61103	9.60243	6.48539	6.54794	6.55658	6.36541	6.21453	6.24285
64210	MMS19	1.00475	0.907737	-1.8197	6.86268e-06	1.04387	0.345503	7.98583	7.99692	8.02972	8.03844	8.02637	7.96756	7.23148	7.12609	7.05891	7.71908	7.68578	7.6095	7.70996	7.74719	7.7449
