# Supplementary material for: The protective role of DOT1L in UV-induced melanomagenesis
Source: Nat Commun. 2018 Jan 17;9:259. doi: 10.1038/s41467-017-02687-7 (PMC5772495; doi:10.1038/s41467-017-02687-7)
Supplement: Supplementary file 9 — Supplementary Data 7 [file 41467_2017_2687_MOESM9_ESM.xlsx]

## Sheet: overlap
Overlap Results
Collection(s):	CP:KEGG
# overlaps shown:	20
# genesets in collections:	186
# genes in comparison (n):	944
# genes in universe (N):	45956
Gene Set Name	# Genes in Gene Set (K)	Description	# Genes in Overlap (k)	k/K	p-value	FDR q-value
KEGG_STEROID_BIOSYNTHESIS	17	Steroid biosynthesis	10	0.5882	2.18e-13	4.05e-11
KEGG_CELL_ADHESION_MOLECULES_CAMS	134	Cell adhesion molecules (CAMs)	19	0.1418	4.44e-11	3.94e-09
KEGG_LYSOSOME	121	Lysosome	18	0.1488	6.36e-11	3.94e-09
KEGG_TERPENOID_BACKBONE_BIOSYNTHESIS	15	Terpenoid backbone biosynthesis	7	0.4667	8.41e-09	3.91e-07
KEGG_PEROXISOME	78	Peroxisome	12	0.1538	6.6e-08	2.45e-06
KEGG_ECM_RECEPTOR_INTERACTION	84	ECM-receptor interaction	12	0.1429	1.53e-07	4.76e-06
KEGG_VALINE_LEUCINE_AND_ISOLEUCINE_DEGRADATION	44	Valine, leucine and isoleucine degradation	9	0.2045	2.33e-07	6.2e-06
KEGG_GRAFT_VERSUS_HOST_DISEASE	42	Graft-versus-host disease	8	0.1905	1.96e-06	4.1e-05
KEGG_ASTHMA	30	Asthma	7	0.2333	2.03e-06	4.1e-05
KEGG_ANTIGEN_PROCESSING_AND_PRESENTATION	89	Antigen processing and presentation	11	0.1236	2.2e-06	4.1e-05
KEGG_VIRAL_MYOCARDITIS	73	Viral myocarditis	10	0.137	2.46e-06	4.16e-05
KEGG_ALLOGRAFT_REJECTION	38	Allograft rejection	7	0.1842	1.09e-05	0.000169
KEGG_TYPE_I_DIABETES_MELLITUS	44	Type I diabetes mellitus	7	0.1591	2.98e-05	0.000427
KEGG_GLYCINE_SERINE_AND_THREONINE_METABOLISM	31	Glycine, serine and threonine metabolism	6	0.1935	3.51e-05	0.000466
KEGG_REGULATION_OF_ACTIN_CYTOSKELETON	216	Regulation of actin cytoskeleton	15	0.0694	4.64e-05	0.000576
KEGG_INTESTINAL_IMMUNE_NETWORK_FOR_IGA_PRODUCTION	48	Intestinal immune network for IgA production	7	0.1458	5.34e-05	0.00062
KEGG_P53_SIGNALING_PATHWAY	69	p53 signaling pathway	8	0.1159	8.51e-05	0.000931
KEGG_AUTOIMMUNE_THYROID_DISEASE	53	Autoimmune thyroid disease	7	0.1321	0.000102	0.00106
KEGG_ENDOCYTOSIS	183	Endocytosis	13	0.071	0.000116	0.00114
KEGG_SYSTEMIC_LUPUS_ERYTHEMATOSUS	140	Systemic lupus erythematosus	11	0.0786	0.000159	0.00148
Gene/Gene Set Overlap Matrix
Entrez Gene Id	Gene Symbol	Gene Description	KEGG_STEROID_BIOSYNTHESIS	KEGG_CELL_ADHESION_MOLECULES_CAMS	KEGG_LYSOSOME	KEGG_TERPENOID_BACKBONE_BIOSYNTHESIS	KEGG_PEROXISOME	KEGG_ECM_RECEPTOR_INTERACTION	KEGG_VALINE_LEUCINE_AND_ISOLEUCINE_DEGRADATION	KEGG_GRAFT_VERSUS_HOST_DISEASE	KEGG_ASTHMA	KEGG_ANTIGEN_PROCESSING_AND_PRESENTATION	KEGG_VIRAL_MYOCARDITIS	KEGG_ALLOGRAFT_REJECTION	KEGG_TYPE_I_DIABETES_MELLITUS	KEGG_GLYCINE_SERINE_AND_THREONINE_METABOLISM	KEGG_REGULATION_OF_ACTIN_CYTOSKELETON	KEGG_INTESTINAL_IMMUNE_NETWORK_FOR_IGA_PRODUCTION	KEGG_P53_SIGNALING_PATHWAY	KEGG_AUTOIMMUNE_THYROID_DISEASE	KEGG_ENDOCYTOSIS	KEGG_SYSTEMIC_LUPUS_ERYTHEMATOSUS
3988	LIPA	lipase A, lysosomal acid, cholesterol esterase	KEGG_STEROID_BIOSYNTHESIS		KEGG_LYSOSOME
10682	EBP	emopamil binding protein (sterol isomerase)	KEGG_STEROID_BIOSYNTHESIS
1595	CYP51A1	cytochrome P450, family 51, subfamily A, polypeptide 1	KEGG_STEROID_BIOSYNTHESIS
1717	DHCR7	7-dehydrocholesterol reductase	KEGG_STEROID_BIOSYNTHESIS
1718	DHCR24	24-dehydrocholesterol reductase	KEGG_STEROID_BIOSYNTHESIS
2222	FDFT1	farnesyl-diphosphate farnesyltransferase 1	KEGG_STEROID_BIOSYNTHESIS
4047	LSS	lanosterol synthase (2,3-oxidosqualene-lanosterol cyclase)	KEGG_STEROID_BIOSYNTHESIS
6309	SC5DL	sterol-C5-desaturase (ERG3 delta-5-desaturase homolog, S. cerevisiae)-like	KEGG_STEROID_BIOSYNTHESIS
6713	SQLE	squalene epoxidase	KEGG_STEROID_BIOSYNTHESIS
7108	TM7SF2	transmembrane 7 superfamily member 2	KEGG_STEROID_BIOSYNTHESIS
3685	ITGAV	integrin, alpha V (vitronectin receptor, alpha polypeptide, antigen CD51)		KEGG_CELL_ADHESION_MOLECULES_CAMS				KEGG_ECM_RECEPTOR_INTERACTION									KEGG_REGULATION_OF_ACTIN_CYTOSKELETON
3680	ITGA9	integrin, alpha 9		KEGG_CELL_ADHESION_MOLECULES_CAMS				KEGG_ECM_RECEPTOR_INTERACTION									KEGG_REGULATION_OF_ACTIN_CYTOSKELETON
3696	ITGB8	integrin, beta 8		KEGG_CELL_ADHESION_MOLECULES_CAMS				KEGG_ECM_RECEPTOR_INTERACTION									KEGG_REGULATION_OF_ACTIN_CYTOSKELETON
6382	SDC1	syndecan 1		KEGG_CELL_ADHESION_MOLECULES_CAMS				KEGG_ECM_RECEPTOR_INTERACTION
6383	SDC2	syndecan 2		KEGG_CELL_ADHESION_MOLECULES_CAMS				KEGG_ECM_RECEPTOR_INTERACTION
3122	HLA-DRA	major histocompatibility complex, class II, DR alpha		KEGG_CELL_ADHESION_MOLECULES_CAMS						KEGG_GRAFT_VERSUS_HOST_DISEASE	KEGG_ASTHMA	KEGG_ANTIGEN_PROCESSING_AND_PRESENTATION	KEGG_VIRAL_MYOCARDITIS	KEGG_ALLOGRAFT_REJECTION	KEGG_TYPE_I_DIABETES_MELLITUS			KEGG_INTESTINAL_IMMUNE_NETWORK_FOR_IGA_PRODUCTION		KEGG_AUTOIMMUNE_THYROID_DISEASE		KEGG_SYSTEMIC_LUPUS_ERYTHEMATOSUS
3123	HLA-DRB1	major histocompatibility complex, class II, DR beta 1		KEGG_CELL_ADHESION_MOLECULES_CAMS						KEGG_GRAFT_VERSUS_HOST_DISEASE	KEGG_ASTHMA	KEGG_ANTIGEN_PROCESSING_AND_PRESENTATION	KEGG_VIRAL_MYOCARDITIS	KEGG_ALLOGRAFT_REJECTION	KEGG_TYPE_I_DIABETES_MELLITUS			KEGG_INTESTINAL_IMMUNE_NETWORK_FOR_IGA_PRODUCTION		KEGG_AUTOIMMUNE_THYROID_DISEASE		KEGG_SYSTEMIC_LUPUS_ERYTHEMATOSUS
3127	HLA-DRB5	major histocompatibility complex, class II, DR beta 5		KEGG_CELL_ADHESION_MOLECULES_CAMS						KEGG_GRAFT_VERSUS_HOST_DISEASE	KEGG_ASTHMA	KEGG_ANTIGEN_PROCESSING_AND_PRESENTATION	KEGG_VIRAL_MYOCARDITIS	KEGG_ALLOGRAFT_REJECTION	KEGG_TYPE_I_DIABETES_MELLITUS			KEGG_INTESTINAL_IMMUNE_NETWORK_FOR_IGA_PRODUCTION		KEGG_AUTOIMMUNE_THYROID_DISEASE		KEGG_SYSTEMIC_LUPUS_ERYTHEMATOSUS
3108	HLA-DMA	major histocompatibility complex, class II, DM alpha		KEGG_CELL_ADHESION_MOLECULES_CAMS						KEGG_GRAFT_VERSUS_HOST_DISEASE	KEGG_ASTHMA	KEGG_ANTIGEN_PROCESSING_AND_PRESENTATION	KEGG_VIRAL_MYOCARDITIS	KEGG_ALLOGRAFT_REJECTION	KEGG_TYPE_I_DIABETES_MELLITUS			KEGG_INTESTINAL_IMMUNE_NETWORK_FOR_IGA_PRODUCTION		KEGG_AUTOIMMUNE_THYROID_DISEASE		KEGG_SYSTEMIC_LUPUS_ERYTHEMATOSUS
3109	HLA-DMB	major histocompatibility complex, class II, DM beta		KEGG_CELL_ADHESION_MOLECULES_CAMS						KEGG_GRAFT_VERSUS_HOST_DISEASE	KEGG_ASTHMA	KEGG_ANTIGEN_PROCESSING_AND_PRESENTATION	KEGG_VIRAL_MYOCARDITIS	KEGG_ALLOGRAFT_REJECTION	KEGG_TYPE_I_DIABETES_MELLITUS			KEGG_INTESTINAL_IMMUNE_NETWORK_FOR_IGA_PRODUCTION		KEGG_AUTOIMMUNE_THYROID_DISEASE		KEGG_SYSTEMIC_LUPUS_ERYTHEMATOSUS
3113	HLA-DPA1	major histocompatibility complex, class II, DP alpha 1		KEGG_CELL_ADHESION_MOLECULES_CAMS						KEGG_GRAFT_VERSUS_HOST_DISEASE	KEGG_ASTHMA	KEGG_ANTIGEN_PROCESSING_AND_PRESENTATION	KEGG_VIRAL_MYOCARDITIS	KEGG_ALLOGRAFT_REJECTION	KEGG_TYPE_I_DIABETES_MELLITUS			KEGG_INTESTINAL_IMMUNE_NETWORK_FOR_IGA_PRODUCTION		KEGG_AUTOIMMUNE_THYROID_DISEASE		KEGG_SYSTEMIC_LUPUS_ERYTHEMATOSUS
3115	HLA-DPB1	major histocompatibility complex, class II, DP beta 1		KEGG_CELL_ADHESION_MOLECULES_CAMS						KEGG_GRAFT_VERSUS_HOST_DISEASE	KEGG_ASTHMA	KEGG_ANTIGEN_PROCESSING_AND_PRESENTATION	KEGG_VIRAL_MYOCARDITIS	KEGG_ALLOGRAFT_REJECTION	KEGG_TYPE_I_DIABETES_MELLITUS			KEGG_INTESTINAL_IMMUNE_NETWORK_FOR_IGA_PRODUCTION		KEGG_AUTOIMMUNE_THYROID_DISEASE		KEGG_SYSTEMIC_LUPUS_ERYTHEMATOSUS
3897	L1CAM	L1 cell adhesion molecule		KEGG_CELL_ADHESION_MOLECULES_CAMS
4684	NCAM1	neural cell adhesion molecule 1		KEGG_CELL_ADHESION_MOLECULES_CAMS
1001	CDH3	cadherin 3, type 1, P-cadherin (placental)		KEGG_CELL_ADHESION_MOLECULES_CAMS
22871	NLGN1	neuroligin 1		KEGG_CELL_ADHESION_MOLECULES_CAMS
4359	MPZ	myelin protein zero		KEGG_CELL_ADHESION_MOLECULES_CAMS
57555	NLGN2	neuroligin 2		KEGG_CELL_ADHESION_MOLECULES_CAMS
9019	MPZL1	myelin protein zero-like 1		KEGG_CELL_ADHESION_MOLECULES_CAMS
2990	GUSB	glucuronidase, beta			KEGG_LYSOSOME
2720	GLB1	galactosidase, beta 1			KEGG_LYSOSOME
2548	GAA	glucosidase, alpha; acid			KEGG_LYSOSOME
245972	ATP6V0D2	ATPase, H+ transporting, lysosomal 38kDa, V0 subunit d2			KEGG_LYSOSOME
175	AGA	aspartylglucosaminidase			KEGG_LYSOSOME
4126	MANBA	mannosidase, beta A, lysosomal			KEGG_LYSOSOME
2581	GALC	galactosylceramidase			KEGG_LYSOSOME
6609	SMPD1	sphingomyelin phosphodiesterase 1, acid lysosomal			KEGG_LYSOSOME
1200	TPP1	tripeptidyl peptidase I			KEGG_LYSOSOME
1515	CTSL2	cathepsin L2			KEGG_LYSOSOME
1519	CTSO	cathepsin O			KEGG_LYSOSOME
2760	GM2A	GM2 ganglioside activator			KEGG_LYSOSOME
7805	LAPTM5	lysosomal protein transmembrane 5			KEGG_LYSOSOME
79158	GNPTAB	N-acetylglucosamine-1-phosphate transferase, alpha and beta subunits			KEGG_LYSOSOME
84572	GNPTG	N-acetylglucosamine-1-phosphate transferase, gamma subunit			KEGG_LYSOSOME
8722	CTSF	cathepsin F			KEGG_LYSOSOME
968	CD68	CD68 molecule			KEGG_LYSOSOME
4598	MVK	mevalonate kinase				KEGG_TERPENOID_BACKBONE_BIOSYNTHESIS	KEGG_PEROXISOME
39	ACAT2	acetyl-CoA acetyltransferase 2				KEGG_TERPENOID_BACKBONE_BIOSYNTHESIS			KEGG_VALINE_LEUCINE_AND_ISOLEUCINE_DEGRADATION
3157	HMGCS1	3-hydroxy-3-methylglutaryl-CoA synthase 1 (soluble)				KEGG_TERPENOID_BACKBONE_BIOSYNTHESIS			KEGG_VALINE_LEUCINE_AND_ISOLEUCINE_DEGRADATION
2224	FDPS	farnesyl diphosphate synthase				KEGG_TERPENOID_BACKBONE_BIOSYNTHESIS
3156	HMGCR	3-hydroxy-3-methylglutaryl-CoA reductase				KEGG_TERPENOID_BACKBONE_BIOSYNTHESIS
3422	IDI1	isopentenyl-diphosphate delta isomerase 1				KEGG_TERPENOID_BACKBONE_BIOSYNTHESIS
4597	MVD	mevalonate (diphospho) decarboxylase				KEGG_TERPENOID_BACKBONE_BIOSYNTHESIS
6342	SCP2	sterol carrier protein 2					KEGG_PEROXISOME
3295	HSD17B4	hydroxysteroid (17-beta) dehydrogenase 4					KEGG_PEROXISOME
2181	ACSL3	acyl-CoA synthetase long-chain family member 3					KEGG_PEROXISOME
3417	IDH1	isocitrate dehydrogenase 1 (NADP+), soluble					KEGG_PEROXISOME
3418	IDH2	isocitrate dehydrogenase 2 (NADP+), mitochondrial					KEGG_PEROXISOME
10005	ACOT8	acyl-CoA thioesterase 8					KEGG_PEROXISOME
11264	PXMP4	peroxisomal membrane protein 4, 24kDa					KEGG_PEROXISOME
4358	MPV17	MpV17 mitochondrial inner membrane protein					KEGG_PEROXISOME
5264	PHYH	phytanoyl-CoA 2-hydroxylase					KEGG_PEROXISOME
54677	CROT	carnitine O-octanoyltransferase					KEGG_PEROXISOME
5827	PXMP2	peroxisomal membrane protein 2, 22kDa					KEGG_PEROXISOME
3673	ITGA2	integrin, alpha 2 (CD49B, alpha 2 subunit of VLA-2 receptor)						KEGG_ECM_RECEPTOR_INTERACTION									KEGG_REGULATION_OF_ACTIN_CYTOSKELETON
7058	THBS2	thrombospondin 2						KEGG_ECM_RECEPTOR_INTERACTION
7059	THBS3	thrombospondin 3						KEGG_ECM_RECEPTOR_INTERACTION
3910	LAMA4	laminin, alpha 4						KEGG_ECM_RECEPTOR_INTERACTION
1277	COL1A1	collagen, type I, alpha 1						KEGG_ECM_RECEPTOR_INTERACTION
3161	HMMR	hyaluronan-mediated motility receptor (RHAMM)						KEGG_ECM_RECEPTOR_INTERACTION
961	CD47	CD47 molecule						KEGG_ECM_RECEPTOR_INTERACTION
501	ALDH7A1	aldehyde dehydrogenase 7 family, member A1							KEGG_VALINE_LEUCINE_AND_ISOLEUCINE_DEGRADATION
4594	MUT	methylmalonyl CoA mutase							KEGG_VALINE_LEUCINE_AND_ISOLEUCINE_DEGRADATION
10449	ACAA2	acetyl-CoA acyltransferase 2							KEGG_VALINE_LEUCINE_AND_ISOLEUCINE_DEGRADATION
11112	HIBADH	3-hydroxyisobutyrate dehydrogenase							KEGG_VALINE_LEUCINE_AND_ISOLEUCINE_DEGRADATION
1629	DBT	dihydrolipoamide branched chain transacylase E2							KEGG_VALINE_LEUCINE_AND_ISOLEUCINE_DEGRADATION
56922	MCCC1	methylcrotonoyl-CoA carboxylase 1 (alpha)							KEGG_VALINE_LEUCINE_AND_ISOLEUCINE_DEGRADATION
594	BCKDHB	branched chain keto acid dehydrogenase E1, beta polypeptide							KEGG_VALINE_LEUCINE_AND_ISOLEUCINE_DEGRADATION
3821	KLRC1	killer cell lectin-like receptor subfamily C, member 1								KEGG_GRAFT_VERSUS_HOST_DISEASE		KEGG_ANTIGEN_PROCESSING_AND_PRESENTATION
3306	HSPA2	heat shock 70kDa protein 2										KEGG_ANTIGEN_PROCESSING_AND_PRESENTATION									KEGG_ENDOCYTOSIS
10437	IFI30	interferon, gamma-inducible protein 30										KEGG_ANTIGEN_PROCESSING_AND_PRESENTATION
972	CD74	CD74 molecule, major histocompatibility complex, class II invariant chain										KEGG_ANTIGEN_PROCESSING_AND_PRESENTATION
5879	RAC1	ras-related C3 botulinum toxin substrate 1 (rho family, small GTP binding protein Rac1)											KEGG_VIRAL_MYOCARDITIS				KEGG_REGULATION_OF_ACTIN_CYTOSKELETON
5881	RAC3	ras-related C3 botulinum toxin substrate 3 (rho family, small GTP binding protein Rac3)											KEGG_VIRAL_MYOCARDITIS				KEGG_REGULATION_OF_ACTIN_CYTOSKELETON
841	CASP8	caspase 8, apoptosis-related cysteine peptidase											KEGG_VIRAL_MYOCARDITIS						KEGG_P53_SIGNALING_PATHWAY
4128	MAOA	monoamine oxidase A														KEGG_GLYCINE_SERINE_AND_THREONINE_METABOLISM
1491	CTH	cystathionase (cystathionine gamma-lyase)														KEGG_GLYCINE_SERINE_AND_THREONINE_METABOLISM
275	AMT	aminomethyltransferase														KEGG_GLYCINE_SERINE_AND_THREONINE_METABOLISM
6470	SHMT1	serine hydroxymethyltransferase 1 (soluble)														KEGG_GLYCINE_SERINE_AND_THREONINE_METABOLISM
2731	GLDC	glycine dehydrogenase (decarboxylating)														KEGG_GLYCINE_SERINE_AND_THREONINE_METABOLISM
63826	SRR	serine racemase														KEGG_GLYCINE_SERINE_AND_THREONINE_METABOLISM
5058	PAK1	p21 protein (Cdc42/Rac)-activated kinase 1															KEGG_REGULATION_OF_ACTIN_CYTOSKELETON
6237	RRAS	related RAS viral (r-ras) oncogene homolog															KEGG_REGULATION_OF_ACTIN_CYTOSKELETON
9459	ARHGEF6	Rac/Cdc42 guanine nucleotide exchange factor (GEF) 6															KEGG_REGULATION_OF_ACTIN_CYTOSKELETON
10095	ARPC1B	actin related protein 2/3 complex, subunit 1B, 41kDa															KEGG_REGULATION_OF_ACTIN_CYTOSKELETON
2934	GSN	gelsolin															KEGG_REGULATION_OF_ACTIN_CYTOSKELETON
10788	IQGAP2	IQ motif containing GTPase activating protein 2															KEGG_REGULATION_OF_ACTIN_CYTOSKELETON
2245	FGD1	FYVE, RhoGEF and PH domain containing 1															KEGG_REGULATION_OF_ACTIN_CYTOSKELETON
26999	CYFIP2	cytoplasmic FMR1 interacting protein 2															KEGG_REGULATION_OF_ACTIN_CYTOSKELETON
54961	SSH3	slingshot homolog 3 (Drosophila)															KEGG_REGULATION_OF_ACTIN_CYTOSKELETON
9133	CCNB2	cyclin B2																	KEGG_P53_SIGNALING_PATHWAY
85417	CCNB3	cyclin B3																	KEGG_P53_SIGNALING_PATHWAY
11200	CHEK2	CHK2 checkpoint homolog (S. pombe)																	KEGG_P53_SIGNALING_PATHWAY
143686	SESN3	sestrin 3																	KEGG_P53_SIGNALING_PATHWAY
55240	STEAP3	STEAP family member 3, metalloreductase																	KEGG_P53_SIGNALING_PATHWAY
900	CCNG1	cyclin G1																	KEGG_P53_SIGNALING_PATHWAY
901	CCNG2	cyclin G2																	KEGG_P53_SIGNALING_PATHWAY
5337	PLD1	phospholipase D1, phosphatidylcholine-specific																			KEGG_ENDOCYTOSIS
3815	KIT	v-kit Hardy-Zuckerman 4 feline sarcoma viral oncogene homolog																			KEGG_ENDOCYTOSIS
409	ARRB2	arrestin, beta 2																			KEGG_ENDOCYTOSIS
408	ARRB1	arrestin, beta 1																			KEGG_ENDOCYTOSIS
2065	ERBB3	v-erb-b2 erythroblastic leukemia viral oncogene homolog 3 (avian)																			KEGG_ENDOCYTOSIS
5869	RAB5B	RAB5B, member RAS oncogene family																			KEGG_ENDOCYTOSIS
22905	EPN2	epsin 2																			KEGG_ENDOCYTOSIS
27243	CHMP2A	charged multivesicular body protein 2A																			KEGG_ENDOCYTOSIS
3949	LDLR	low density lipoprotein receptor																			KEGG_ENDOCYTOSIS
6456	SH3GL2	SH3-domain GRB2-like 2																			KEGG_ENDOCYTOSIS
80230	RUFY1	RUN and FYVE domain containing 1																			KEGG_ENDOCYTOSIS
89853	FAM125B	family with sequence similarity 125, member B																			KEGG_ENDOCYTOSIS
715	C1R	complement component 1, r subcomponent																				KEGG_SYSTEMIC_LUPUS_ERYTHEMATOSUS
317772	HIST2H2AB	histone cluster 2, H2ab																				KEGG_SYSTEMIC_LUPUS_ERYTHEMATOSUS
8341	HIST1H2BN	histone cluster 1, H2bn																				KEGG_SYSTEMIC_LUPUS_ERYTHEMATOSUS
8359	HIST1H4A	histone cluster 1, H4a																				KEGG_SYSTEMIC_LUPUS_ERYTHEMATOSUS
1606	DGKA	diacylglycerol kinase, alpha 80kDa
129642	MBOAT2	membrane bound O-acyltransferase domain containing 2
57678	GPAM	glycerol-3-phosphate acyltransferase, mitochondrial
54947	LPCAT2	lysophosphatidylcholine acyltransferase 2
10162	LPCAT3	lysophosphatidylcholine acyltransferase 3
55224	ETNK2	ethanolamine kinase 2
5833	PCYT2	phosphate cytidylyltransferase 2, ethanolamine
1593	CYP27A1	cytochrome P450, family 27, subfamily A, polypeptide 1
80270	HSD3B7	hydroxy-delta-5-steroid dehydrogenase, 3 beta- and steroid delta-isomerase 7
2064	ERBB2	v-erb-b2 erythroblastic leukemia viral oncogene homolog 2, neuro/glioblastoma derived oncogene homolog (avian)
399694	SHC4	SHC (Src homology 2 domain containing) family, member 4
8694	DGAT1	diacylglycerol O-acyltransferase 1
80339	PNPLA3	patatin-like phospholipase domain containing 3
9415	FADS2	fatty acid desaturase 2
6319	SCD	stearoyl-CoA desaturase (delta-9-desaturase)
2173	FABP7	fatty acid binding protein 7, brain
5360	PLTP	phospholipid transfer protein
1373	CPS1	carbamoyl-phosphate synthase 1, mitochondrial
2752	GLUL	glutamate-ammonia ligase
384	ARG2	arginase, type II
6303	SAT1	spermidine/spermine N1-acetyltransferase 1
3992	FADS1	fatty acid desaturase 1
9200	PTPLA	protein tyrosine phosphatase-like (proline instead of catalytic arginine), member A
6352	CCL5	chemokine (C-C motif) ligand 5
84265	POLR3GL	polymerase (RNA) III (DNA directed) polypeptide G (32kD)-like
29108	PYCARD	PYD and CARD domain containing
23586	DDX58	DEAD (Asp-Glu-Ala-Asp) box polypeptide 58
340061	TMEM173	transmembrane protein 173
9447	AIM2	absent in melanoma 2
1942	EFNA1	ephrin-A1
2042	EPHA3	EPH receptor A3
57715	SEMA4G	sema domain, immunoglobulin domain (Ig), transmembrane domain (TM) and short cytoplasmic domain, (semaphorin) 4G
6091	ROBO1	roundabout, axon guidance receptor, homolog 1 (Drosophila)
7869	SEMA3B	sema domain, immunoglobulin domain (Ig), short basic domain, secreted, (semaphorin) 3B
210	ALAD	aminolevulinate dehydratase
2235	FECH	ferrochelatase
326625	MMAB	methylmalonic aciduria (cobalamin deficiency) cblB type
644	BLVRA	biliverdin reductase A
7360	UGP2	UDP-glucose pyrophosphorylase 2
2584	GALK1	galactokinase 1
60487	TRMT11	tRNA methyltransferase 11 homolog (S. cerevisiae)
9061	PAPSS1	3'-phosphoadenosine 5'-phosphosulfate synthase 1
23382	AHCYL2	adenosylhomocysteinase-like 2
5934	RBL2	retinoblastoma-like 2 (p130)
657	BMPR1A	bone morphogenetic protein receptor, type IA
1634	DCN	decorin
3399	ID3	inhibitor of DNA binding 3, dominant negative helix-loop-helix protein
4052	LTBP1	latent transforming growth factor beta binding protein 1
10020	GNE	glucosamine (UDP-N-acetyl)-2-epimerase/N-acetylmannosamine kinase
132789	GNPDA2	glucosamine-6-phosphate deaminase 2
80896	NPL	N-acetylneuraminate pyruvate lyase (dihydrodipicolinate synthase)
5226	PGD	phosphogluconate dehydrogenase
5634	PRPS2	phosphoribosyl pyrophosphate synthetase 2
230	ALDOC	aldolase C, fructose-bisphosphate
51071	DERA	deoxyribose-phosphate aldolase (putative)
1441	CSF3R	colony stimulating factor 3 receptor (granulocyte)
2323	FLT3LG	fms-related tyrosine kinase 3 ligand
51084	CRYL1	crystallin, lambda 1
51181	DCXR	dicarbonyl/L-xylulose reductase
155066	ATP6V0E2	ATPase, H+ transporting V0 subunit e2
5803	PTPRZ1	protein tyrosine phosphatase, receptor-type, Z polypeptide 1
3176	HNMT	histamine N-methyltransferase
719	C3AR1	complement component 3a receptor 1
2152	F3	coagulation factor III (thromboplastin, tissue factor)
4179	CD46	CD46 molecule, complement regulatory protein
5104	SERPINA5	serpin peptidase inhibitor, clade A (alpha-1 antiproteinase, antitrypsin), member 5
5627	PROS1	protein S (alpha)
256435	ST6GALNAC3	ST6 (alpha-N-acetyl-neuraminyl-2,3-beta-galactosyl-1,3)-N-acetylgalactosaminide alpha-2,6-sialyltransferase 3
8869	ST3GAL5	ST3 beta-galactoside alpha-2,3-sialyltransferase 5
2941	GSTA4	glutathione S-transferase alpha 4
4259	MGST3	microsomal glutathione S-transferase 3
31	ACACA	acetyl-CoA carboxylase alpha
123263	MTFMT	mitochondrial methionyl-tRNA formyltransferase
51196	PLCE1	phospholipase C, epsilon 1
84812	PLCD4	phospholipase C, delta 4
3613	IMPA2	inositol(myo)-1(or 4)-monophosphatase 2
5287	PIK3C2B	phosphoinositide-3-kinase, class 2, beta polypeptide
51477	ISYNA1	inositol-3-phosphate synthase 1
56898	BDH2	3-hydroxybutyrate dehydrogenase, type 2
5427	POLE2	polymerase (DNA directed), epsilon 2 (p59 subunit)
3978	LIG1	ligase I, DNA, ATP-dependent
10039	PARP3	poly (ADP-ribose) polymerase family, member 3
55247	NEIL3	nei endonuclease VIII-like 3 (E. coli)
1633	DCK	deoxycytidine kinase
2983	GUCY1B3	guanylate cyclase 1, soluble, beta 3
5140	PDE3B	phosphodiesterase 3B, cGMP-inhibited
100	ADA	adenosine deaminase
58497	PRUNE	prune homolog (Drosophila)
11015	KDELR3	KDEL (Lys-Asp-Glu-Leu) endoplasmic reticulum protein retention receptor 3
30001	ERO1L	ERO1-like (S. cerevisiae)
6558	SLC12A2	solute carrier family 12 (sodium/potassium/chloride transporters), member 2
60495	HPSE2	heparanase 2
7368	UGT8	UDP glycosyltransferase 8
781	CACNA2D1	calcium channel, voltage-dependent, alpha 2/delta subunit 1
5608	MAP2K6	mitogen-activated protein kinase kinase 6
4215	MAP3K3	mitogen-activated protein kinase kinase kinase 3
10125	RASGRP1	RAS guanyl releasing protein 1 (calcium and DAG-regulated)
3727	JUND	jun D proto-oncogene
216	ALDH1A1	aldehyde dehydrogenase 1 family, member A1
51109	RDH11	retinol dehydrogenase 11 (all-trans/9-cis/11-cis)
6121	RPE65	retinal pigment epithelium-specific protein 65kDa
9249	DHRS3	dehydrogenase/reductase (SDR family) member 3
10026	PIGK	phosphatidylinositol glycan anchor biosynthesis, class K
128869	PIGU	phosphatidylinositol glycan anchor biosynthesis, class U
80055	PGAP1	post-GPI attachment to proteins 1
9846	GAB2	GRB2-associated binding protein 2
51733	UPB1	ureidopropionase, beta
50808	AK3	adenylate kinase 3
56474	CTPS2	CTP synthase II
9915	ARNT2	aryl-hydrocarbon receptor nuclear translocator 2
4313	MMP2	matrix metallopeptidase 2 (gelatinase A, 72kDa gelatinase, 72kDa type IV collagenase)
117178	SSX2IP	synovial sarcoma, X breakpoint 2 interacting protein
9855	FARP2	FERM, RhoGEF and pleckstrin domain protein 2
283209	PGM2L1	phosphoglucomutase 2-like 1
79365	BHLHE41	basic helix-loop-helix family, member e41
8553	BHLHE40	basic helix-loop-helix family, member e40
55501	CHST12	carbohydrate (chondroitin 4) sulfotransferase 12
5050	PAFAH1B3	platelet-activating factor acetylhydrolase 1b, catalytic subunit 3 (29kDa)
29085	PHPT1	phosphohistidine phosphatase 1
5210	PFKFB4	6-phosphofructo-2-kinase/fructose-2,6-biphosphatase 4
347733	TUBB2B	tubulin, beta 2B class IIb
7277	TUBA4A	tubulin, alpha 4a
7846	TUBA1A	tubulin, alpha 1a
2549	GAB1	GRB2-associated binding protein 1
79621	RNASEH2B	ribonuclease H2, subunit B
1031	CDKN2C	cyclin-dependent kinase inhibitor 2C (p18, inhibits CDK4)
8317	CDC7	cell division cycle 7 homolog (S. cerevisiae)
8743	TNFSF10	tumor necrosis factor (ligand) superfamily, member 10
3556	IL1RAP	interleukin 1 receptor accessory protein
2689	GH2	growth hormone 2
3597	IL13RA1	interleukin 13 receptor, alpha 1
27242	TNFRSF21	tumor necrosis factor receptor superfamily, member 21
1638	DCT	dopachrome tautomerase (dopachrome delta-isomerase, tyrosine-related protein 2)
7098	TLR3	toll-like receptor 3
2329	FMO4	flavin containing monooxygenase 4
1244	ABCC2	ATP-binding cassette, sub-family C (CFTR/MRP), member 2
22	ABCB7	ATP-binding cassette, sub-family B (MDR/TAP), member 7
340273	ABCB5	ATP-binding cassette, sub-family B (MDR/TAP), member 5
5352	PLOD2	procollagen-lysine, 2-oxoglutarate 5-dioxygenase 2
1069	CETN2	centrin, EF-hand protein, 2
10683	DLL3	delta-like 3 (Drosophila)
151636	DTX3L	deltex 3-like (Drosophila)
8850	KAT2B	K(lysine) acetyltransferase 2B
1910	EDNRB	endothelin receptor type B
5027	P2RX7	purinergic receptor P2X, ligand-gated ion channel, 7
7220	TRPC1	transient receptor potential cation channel, subfamily C, member 1
2788	GNG7	guanine nucleotide binding protein (G protein), gamma 7
839	CASP6	caspase 6, apoptosis-related cysteine peptidase
2026	ENO2	enolase 2 (gamma, neuronal)
2775	GNAO1	guanine nucleotide binding protein (G protein), alpha activating activity polypeptide O
2052	EPHX1	epoxide hydrolase 1, microsomal (xenobiotic)
8417	STX7	syntaxin 7
9341	VAMP3	vesicle-associated membrane protein 3 (cellubrevin)
11320	MGAT4A	mannosyl (alpha-1,3-)-glycoprotein beta-1,4-N-acetylglucosaminyltransferase, isozyme A
4122	MAN2A2	mannosidase, alpha, class 2A, member 2
5521	PPP2R2B	protein phosphatase 2, regulatory subunit B, beta
60412	EXOC4	exocyst complex component 4
8777	MPDZ	multiple PDZ domain protein
6720	SREBF1	sterol regulatory element binding transcription factor 1
1589	CYP21A2	cytochrome P450, family 21, subfamily A, polypeptide 2
7923	HSD17B8	hydroxysteroid (17-beta) dehydrogenase 8
9402	GRAP2	GRB2-related adaptor protein 2
57216	VANGL2	vang-like 2 (van gogh, Drosophila)
7067	THRA	thyroid hormone receptor, alpha
286151	FBXO43	F-box protein 43
72	ACTG2	actin, gamma 2, smooth muscle, enteric
9246	UBE2L6	ubiquitin-conjugating enzyme E2L 6
2861	GPR37	G protein-coupled receptor 37 (endothelin receptor type B-like)
51619	UBE2D4	ubiquitin-conjugating enzyme E2D 4 (putative)
322	APBB1	amyloid beta (A4) precursor protein-binding, family B, member 1 (Fe65)
55081	IFT57	intraflagellar transport 57 homolog (Chlamydomonas)
6210	RPS15A	ribosomal protein S15a
4048	LTA4H	leukotriene A4 hydrolase
5698	PSMB9	proteasome (prosome, macropain) subunit, beta type, 9 (large multifunctional peptidase 2)
11037	STON1	stonin 1
2591	GALNT3	UDP-N-acetyl-alpha-D-galactosamine:polypeptide N-acetylgalactosaminyltransferase 3 (GalNAc-T3)
8708	B3GALT1	UDP-Gal:betaGlcNAc beta 1,3-galactosyltransferase, polypeptide 1
3110	MNX1	motor neuron and pancreas homeobox 1
23475	QPRT	quinolinate phosphoribosyltransferase
8836	GGH	gamma-glutamyl hydrolase (conjugase, folylpolygammaglutamyl hydrolase)
100033435	SNORD116-24	small nucleolar RNA, C/D box 116-24
100101467	ZSCAN30	zinc finger and SCAN domain containing 30
100113407	TMEM170B	transmembrane protein 170B
100128993	LOC100128993	uncharacterized LOC100128993
100129250	LOC100129250	uncharacterized LOC100129250
10013	HDAC6	histone deacetylase 6
100131211	TMEM194B	transmembrane protein 194B
100132987	LOC100132987	uncharacterized LOC100132987
100272147	MTCP1NB	mature T-cell proliferation 1 neighbor
100287896	LOC100287896	uncharacterized LOC100287896
10087	COL4A3BP	collagen, type IV, alpha 3 (Goodpasture antigen) binding protein
10099	TSPAN3	tetraspanin 3
10120	ACTR1B	ARP1 actin-related protein 1 homolog B, centractin beta (yeast)
10123	ARL4C	ADP-ribosylation factor-like 4C
10133	OPTN	optineurin
10220	GDF11	growth differentiation factor 11
10260	DENND4A	DENN/MADD domain containing 4A
10314	LANCL1	LanC lantibiotic synthetase component C-like 1 (bacterial)
10324	KBTBD10	kelch repeat and BTB (POZ) domain containing 10
10325	RRAGB	Ras-related GTP binding B
10330	CNPY2	canopy 2 homolog (zebrafish)
10336	PCGF3	polycomb group ring finger 3
10385	BTN2A2	butyrophilin, subfamily 2, member A2
10397	NDRG1	N-myc downstream regulated 1
10403	NDC80	NDC80 homolog, kinetochore complex component (S. cerevisiae)
10410	IFITM3	interferon induced transmembrane protein 3
10413	YAP1	Yes-associated protein 1
10428	CFDP1	craniofacial development protein 1
1047	CLGN	calmegin
1052	CEBPD	CCAAT/enhancer binding protein (C/EBP), delta
10550	ARL6IP5	ADP-ribosylation-like factor 6 interacting protein 5
10591	C6orf108	chromosome 6 open reading frame 108
10610	ST6GALNAC2	ST6 (alpha-N-acetyl-neuraminyl-2,3-beta-galactosyl-1,3)-N-acetylgalactosaminide alpha-2,6-sialyltransferase 2
10625	IVNS1ABP	influenza virus NS1A binding protein
10628	TXNIP	thioredoxin interacting protein
10826	C5orf4	chromosome 5 open reading frame 4
10903	MTMR11	myotubularin related protein 11
11000	SLC27A3	solute carrier family 27 (fatty acid transporter), member 3
11118	BTN3A2	butyrophilin, subfamily 3, member A2
11119	BTN3A1	butyrophilin, subfamily 3, member A1
11127	KIF3A	kinesin family member 3A
11145	PLA2G16	phospholipase A2, group XVI
11161	C14orf1	chromosome 14 open reading frame 1
11167	FSTL1	follistatin-like 1
11168	PSIP1	PC4 and SFRS1 interacting protein 1
11183	MAP4K5	mitogen-activated protein kinase kinase kinase kinase 5
112464	PRKCDBP	protein kinase C, delta binding protein
11270	NRM	nurim (nuclear envelope membrane protein)
112770	C1orf85	chromosome 1 open reading frame 85
113246	C12orf57	chromosome 12 open reading frame 57
113452	TMEM54	transmembrane protein 54
114088	TRIM9	tripartite motif containing 9
114327	EFHC1	EF-hand domain (C-terminal) containing 1
114599	SNORD15B	small nucleolar RNA, C/D box 15B
114876	OSBPL1A	oxysterol binding protein-like 1A
114904	C1QTNF6	C1q and tumor necrosis factor related protein 6
115361	GBP4	guanylate binding protein 4
115548	FCHO2	FCH domain only 2
117854	TRIM6	tripartite motif containing 6
1191	CLU	clusterin
119710	C11orf74	chromosome 11 open reading frame 74
12	SERPINA3	serpin peptidase inhibitor, clade A (alpha-1 antiproteinase, antitrypsin), member 3
120	ADD3	adducin 3 (gamma)
120863	DEPDC4	DEP domain containing 4
122060	SLAIN1	SLAIN motif family, member 1
122509	IFI27L1	interferon, alpha-inducible protein 27-like 1
122961	ISCA2	iron-sulfur cluster assembly 2 homolog (S. cerevisiae)
123688	AGPHD1	aminoglycoside phosphotransferase domain containing 1
123803	NTAN1	N-terminal asparagine amidase
124152	IQCK	IQ motif containing K
126375	ZNF792	zinc finger protein 792
126382	NR2C2AP	nuclear receptor 2C2-associated protein
126393	HSPB6	heat shock protein, alpha-crystallin-related, B6
126433	FBXO27	F-box protein 27
128240	APOA1BP	apolipoprotein A-I binding protein
128710	C20orf94	chromosome 20 open reading frame 94
130271	PLEKHH2	pleckstrin homology domain containing, family H (with MyTH4 domain) member 2
130535	KCTD18	potassium channel tetramerisation domain containing 18
130814	PQLC3	PQ loop repeat containing 3
132430	PABPC4L	poly(A) binding protein, cytoplasmic 4-like
134285	TMEM171	transmembrane protein 171
137886	UBXN2B	UBX domain protein 2B
138311	FAM69B	family with sequence similarity 69, member B
139818	DOCK11	dedicator of cytokinesis 11
139886	SPIN4	spindlin family, member 4
140576	S100A16	S100 calcium binding protein A16
143872	ARHGAP42	Rho GTPase activating protein 42
144110	TMEM86A	transmembrane protein 86A
145482	PTGR2	prostaglandin reductase 2
145864	HAPLN3	hyaluronan and proteoglycan link protein 3
146198	ZFP90	zinc finger protein 90 homolog (mouse)
146481	LOC146481	FSHD region gene 2 family, member C pseudogene
1466	CSRP2	cysteine and glycine-rich protein 2
1469	CST1	cystatin SN
1470	CST2	cystatin SA
147015	DHRS13	dehydrogenase/reductase (SDR family) member 13
1471	CST3	cystatin C
147841	SPC24	SPC24, NDC80 kinetochore complex component, homolog (S. cerevisiae)
148534	TMEM56	transmembrane protein 56
1486	CTBS	chitobiase, di-N-acetyl-
148709	LOC148709	actin pseudogene
149076	ZNF362	zinc finger protein 362
149345	SHISA4	shisa homolog 4 (Xenopus laevis)
149951	COMMD7	COMM domain containing 7
152404	IGSF11	immunoglobulin superfamily, member 11
152503	SH3D19	SH3 domain containing 19
1528	CYB5A	cytochrome b5 type A (microsomal)
153733	CCDC112	coiled-coil domain containing 112
155368	WBSCR27	Williams Beuren syndrome chromosome region 27
157638	FAM84B	family with sequence similarity 84, member B
158880	USP51	ubiquitin specific peptidase 51
161145	TMEM229B	transmembrane protein 229B
162681	C18orf54	chromosome 18 open reading frame 54
1628	DBP	D site of albumin promoter (albumin D-box) binding protein
163732	CITED4	Cbp/p300-interacting transactivator, with Glu/Asp-rich carboxy-terminal domain, 4
169966	FAM46D	family with sequence similarity 46, member D
170463	SSBP4	single stranded DNA binding protein 4
171425	CLYBL	citrate lyase beta like
1741	DLG3	discs, large homolog 3 (Drosophila)
1809	DPYSL3	dihydropyrimidinase-like 3
1893	ECM1	extracellular matrix protein 1
1952	CELSR2	cadherin, EGF LAG seven-pass G-type receptor 2 (flamingo homolog, Drosophila)
196047	EMX2OS	EMX2 opposite strand/antisense RNA (non-protein coding)
196394	AMN1	antagonist of mitotic exit network 1 homolog (S. cerevisiae)
1996	ELAVL4	ELAV (embryonic lethal, abnormal vision, Drosophila)-like 4 (Hu antigen D)
201895	C4orf34	chromosome 4 open reading frame 34
202018	TAPT1	transmembrane anterior posterior transformation 1
202052	DNAJC18	DnaJ (Hsp40) homolog, subfamily C, member 18
202374	STK32A	serine/threonine kinase 32A
203228	C9orf72	chromosome 9 open reading frame 72
205428	C3orf58	chromosome 3 open reading frame 58
2109	ETFB	electron-transfer-flavoprotein, beta polypeptide
219654	ZCCHC24	zinc finger, CCHC domain containing 24
219749	ZNF25	zinc finger protein 25
2200	FBN1	fibrillin 1
221322	C6orf170	chromosome 6 open reading frame 170
221336	BEND6	BEN domain containing 6
222161	DKFZP586I1420	uncharacterized protein DKFZp586I1420
222236	NAPEPLD	N-acyl phosphatidylethanolamine phospholipase D
22859	LPHN1	latrophilin 1
22875	ENPP4	ectonucleotide pyrophosphatase/phosphodiesterase 4 (putative)
22876	INPP5F	inositol polyphosphate-5-phosphatase F
22911	WDR47	WD repeat domain 47
22921	MSRB2	methionine sulfoxide reductase B2
22949	PTGR1	prostaglandin reductase 1
23012	STK38L	serine/threonine kinase 38 like
23089	PEG10	paternally expressed 10
2312	FLG	filaggrin
23150	FRMD4B	FERM domain containing 4B
23157	2017-09-06	septin 6
23175	LPIN1	lipin 1
23208	SYT11	synaptotagmin XI
23225	NUP210	nucleoporin 210kDa
23239	PHLPP1	PH domain and leucine rich repeat protein phosphatase 1
23243	ANKRD28	ankyrin repeat domain 28
23313	KIAA0930	KIAA0930
23321	TRIM2	tripartite motif containing 2
23371	TENC1	tensin like C1 domain containing phosphatase (tensin 2)
23446	SLC44A1	solute carrier family 44, member 1
23483	TGDS	TDP-glucose 4,6-dehydratase
23493	HEY2	hairy/enhancer-of-split related with YRPW motif 2
23551	RASD2	RASD family, member 2
23588	KLHDC2	kelch domain containing 2
23635	SSBP2	single-stranded DNA binding protein 2
23646	PLD3	phospholipase D family, member 3
23682	RAB38	RAB38, member RAS oncogene family
241	ALOX5AP	arachidonate 5-lipoxygenase-activating protein
24138	IFIT5	interferon-induced protein with tetratricopeptide repeats 5
2533	FYB	FYN binding protein
2537	IFI6	interferon, alpha-inducible protein 6
2542	SLC37A4	solute carrier family 37 (glucose-6-phosphate transporter), member 4
254228	FAM26E	family with sequence similarity 26, member E
254263	CNIH2	cornichon homolog 2 (Drosophila)
255403	ZNF718	zinc finger protein 718
256281	NUDT14	nudix (nucleoside diphosphate linked moiety X)-type motif 14
257396	LOC257396	uncharacterized LOC257396
25787	DGCR9	DiGeorge syndrome critical region gene 9
25797	QPCT	glutaminyl-peptide cyclotransferase
25809	TTLL1	tubulin tyrosine ligase-like family, member 1
25826	SNORD82	small nucleolar RNA, C/D box 82
25827	FBXL2	F-box and leucine-rich repeat protein 2
25864	ABHD14A	abhydrolase domain containing 14A
25903	OLFML2B	olfactomedin-like 2B
25960	GPR124	G protein-coupled receptor 124
25987	TSKU	tsukushi small leucine rich proteoglycan homolog (Xenopus laevis)
26002	MOXD1	monooxygenase, DBH-like 1
26033	ATRNL1	attractin-like 1
26191	PTPN22	protein tyrosine phosphatase, non-receptor type 22 (lymphoid)
26256	CABYR	calcium binding tyrosine-(Y)-phosphorylation regulated
26268	FBXO9	F-box protein 9
2631	GBAS	glioblastoma amplified sequence
2633	GBP1	guanylate binding protein 1, interferon-inducible
2634	GBP2	guanylate binding protein 2, interferon-inducible
2675	GFRA2	GDNF family receptor alpha 2
26770	SNORD79	small nucleolar RNA, C/D box 79
26771	SNORD102	small nucleolar RNA, C/D box 102
26780	SNORA68	small nucleolar RNA, H/ACA box 68
26781	SNORA67	small nucleolar RNA, H/ACA box 67
26785	SNORD63	small nucleolar RNA, C/D box 63
26793	SNORD56	small nucleolar RNA, C/D box 56
26797	SNORD52	small nucleolar RNA, C/D box 52
26808	SNORD42B	small nucleolar RNA, C/D box 42B
26812	SNORD37	small nucleolar RNA, C/D box 37
26813	SNORD36C	small nucleolar RNA, C/D box 36C
26817	SNORD34	small nucleolar RNA, C/D box 34
26958	COPG2	coatomer protein complex, subunit gamma 2
27005	USP21	ubiquitin specific peptidase 21
27075	TSPAN13	tetraspanin 13
27086	FOXP1	forkhead box P1
27175	TUBG2	tubulin, gamma 2
27236	ARFIP1	ADP-ribosylation factor interacting protein 1
27241	BBS9	Bardet-Biedl syndrome 9
27286	SRPX2	sushi-repeat containing protein, X-linked 2
27347	STK39	serine threonine kinase 39
27350	APOBEC3C	apolipoprotein B mRNA editing enzyme, catalytic polypeptide-like 3C
2824	GPM6B	glycoprotein M6B
283345	RPL13P5	ribosomal protein L13 pseudogene 5
283554	GPR137C	G protein-coupled receptor 137C
284252	KCTD1	potassium channel tetramerisation domain containing 1
284385	LOC284385	uncharacterized LOC284385
284611	FAM102B	family with sequence similarity 102, member B
284697	BTBD8	BTB (POZ) domain containing 8
285000	LOC285000	uncharacterized LOC285000
285148	IAH1	isoamyl acetate-hydrolyzing esterase 1 homolog (S. cerevisiae)
285282	RABL3	RAB, member of RAS oncogene family-like 3
285315	C3orf33	chromosome 3 open reading frame 33
286148	DPY19L4	dpy-19-like 4 (C. elegans)
28709	TRAJ46	T cell receptor alpha joining 46
28891	IGKV1D-43	immunoglobulin kappa variable 1D-43
2896	GRN	granulin
28977	MRPL42	mitochondrial ribosomal protein L42
28978	TMEM14A	transmembrane protein 14A
28981	IFT81	intraflagellar transport 81 homolog (Chlamydomonas)
29083	GTPBP8	GTP-binding protein 8 (putative)
29116	MYLIP	myosin regulatory light chain interacting protein
29763	PACSIN3	protein kinase C and casein kinase substrate in neurons 3
29994	BAZ2B	bromodomain adjacent to zinc finger domain, 2B
3037	HAS2	hyaluronan synthase 2
307	ANXA4	annexin A4
3077	HFE	hemochromatosis
30818	KCNIP3	Kv channel interacting protein 3, calsenilin
3140	MR1	major histocompatibility complex, class I-related
317662	FAM149B1	family with sequence similarity 149, member B1
3199	HOXA2	homeobox A2
3338	DNAJC4	DnaJ (Hsp40) homolog, subfamily C, member 4
339483	MTMR9LP	myotubularin related protein 9-like, pseudogene
339804	C2orf74	chromosome 2 open reading frame 74
340198	IFITM4P	interferon induced transmembrane protein 4 pseudogene
340252	ZNF680	zinc finger protein 680
3428	IFI16	interferon, gamma-inducible protein 16
3430	IFI35	interferon-induced protein 35
3437	IFIT3	interferon-induced protein with tetratricopeptide repeats 3
3489	IGFBP6	insulin-like growth factor binding protein 6
3638	INSIG1	insulin induced gene 1
374986	FAM73A	family with sequence similarity 73, member A
375287	RBM43	RNA binding motif protein 43
3766	KCNJ10	potassium inwardly-rectifying channel, subfamily J, member 10
3769	KCNJ13	potassium inwardly-rectifying channel, subfamily J, member 13
376940	ZC3H6	zinc finger CCCH-type containing 6
3776	KCNK2	potassium channel, subfamily K, member 2
3790	KCNS3	potassium voltage-gated channel, delayed-rectifier, subfamily S, member 3
3797	KIF3C	kinesin family member 3C
387921	NHLRC3	NHL repeat containing 3
388650	FAM69A	family with sequence similarity 69, member A
3887	KRT81	keratin 81
3936	LCP1	lymphocyte cytosolic protein 1 (L-plastin)
3995	FADS3	fatty acid desaturase 3
400569	MED11	mediator complex subunit 11
4013	VWA5A	von Willebrand factor A domain containing 5A
401397	LOC401397	uncharacterized LOC401397
4045	LSAMP	limbic system-associated membrane protein
4059	BCAM	basal cell adhesion molecule (Lutheran blood group)
406991	MIR21	microRNA 21
4071	TM4SF1	transmembrane 4 L six family member 1
4111	MAGEA12	melanoma antigen family A, 12
4147	MATN2	matrilin 2
414918	FAM116B	family with sequence similarity 116, member B
4192	MDK	midkine (neurite growth-promoting factor 2)
4240	MFGE8	milk fat globule-EGF factor 8 protein
4241	MFI2	antigen p97 (melanoma associated) identified by monoclonal antibodies 133.2 and 96.5
4255	MGMT	O-6-methylguanine-DNA methyltransferase
4287	ATXN3	ataxin 3
4300	MLLT3	myeloid/lymphoid or mixed-lineage leukemia (trithorax homolog, Drosophila); translocated to, 3
4325	MMP16	matrix metallopeptidase 16 (membrane-inserted)
4354	MPP1	membrane protein, palmitoylated 1, 55kDa
444	ASPH	aspartate beta-hydroxylase
4498	MT1JP	metallothionein 1J, pseudogene
4501	MT1X	metallothionein 1X
4602	MYB	v-myb myeloblastosis viral oncogene homolog (avian)
4664	NAB1	NGFI-A binding protein 1 (EGR1 binding protein 1)
4856	NOV	nephroblastoma overexpressed gene
4900	NRGN	neurogranin (protein kinase C substrate, RC3)
4938	OAS1	2'-5'-oligoadenylate synthetase 1, 40/46kDa
4948	OCA2	oculocutaneous albinism II
5002	SLC22A18	solute carrier family 22, member 18
5003	SLC22A18AS	solute carrier family 22 (organic cation transporter), member 18 antisense
50937	CDON	Cdon homolog (mouse)
51019	CCDC53	coiled-coil domain containing 53
51088	KLHL5	kelch-like 5 (Drosophila)
51092	SIDT2	SID1 transmembrane family, member 2
51097	SCCPDH	saccharopine dehydrogenase (putative)
51125	GOLGA7	golgin A7
51171	HSD17B14	hydroxysteroid (17-beta) dehydrogenase 14
51191	HERC5	hect domain and RLD 5
51192	CKLF	chemokine-like factor
51200	CPA4	carboxypeptidase A4
51203	NUSAP1	nucleolar and spindle associated protein 1
51228	GLTP	glycolipid transfer protein
51257	2017-03-02	membrane-associated ring finger (C3HC4) 2
51279	C1RL	complement component 1, r subcomponent-like
51280	GOLM1	golgi membrane protein 1
51299	NRN1	neuritin 1
51317	PHF21A	PHD finger protein 21A
51390	AIG1	androgen-induced 1
51522	TMEM14C	transmembrane protein 14C
51523	CXXC5	CXXC finger protein 5
51560	RAB6B	RAB6B, member RAS oncogene family
5163	PDK1	pyruvate dehydrogenase kinase, isozyme 1
51643	TMBIM4	transmembrane BAX inhibitor motif containing 4
51646	YPEL5	yippee-like 5 (Drosophila)
5165	PDK3	pyruvate dehydrogenase kinase, isozyme 3
51661	FKBP7	FK506 binding protein 7
51704	GPRC5B	G protein-coupled receptor, family C, group 5, member B
5172	SLC26A4	solute carrier family 26, member 4
5251	PHEX	phosphate regulating endopeptidase homolog, X-linked
5269	SERPINB6	serpin peptidase inhibitor, clade B (ovalbumin), member 6
53373	TPCN1	two pore segment channel 1
5354	PLP1	proteolipid protein 1
5358	PLS3	plastin 3
5359	PLSCR1	phospholipid scramblase 1
53822	FXYD7	FXYD domain containing ion transport regulator 7
5412	UBL3	ubiquitin-like 3
5414	2017-09-04	septin 4
54165	DCUN1D1	DCN1, defective in cullin neddylation 1, domain containing 1 (S. cerevisiae)
5420	PODXL	podocalyxin-like
54414	SIAE	sialic acid acetylesterase
54463	FAM134B	family with sequence similarity 134, member B
54465	ETAA1	Ewing tumor-associated antigen 1
54521	WDR44	WD repeat domain 44
54704	PDP1	pyruvate dehyrogenase phosphatase catalytic subunit 1
5478	PPIA	peptidylprolyl isomerase A (cyclophilin A)
54795	TRPM4	transient receptor potential cation channel, subfamily M, member 4
54796	BNC2	basonuclin 2
54799	MBTD1	mbt domain containing 1
54839	LRRC49	leucine rich repeat containing 49
54842	MFSD6	major facilitator superfamily domain containing 6
54858	PGPEP1	pyroglutamyl-peptidase I
54885	TBC1D8B	TBC1 domain family, member 8B (with GRAM domain)
54899	PXK	PX domain containing serine/threonine kinase
54939	COMMD4	COMM domain containing 4
54958	TMEM160	transmembrane protein 160
54972	TMEM132A	transmembrane protein 132A
54985	HCFC1R1	host cell factor C1 regulator 1 (XPO1 dependent)
55008	HERC6	hect domain and RLD 6
55013	CCDC109B	coiled-coil domain containing 109B
550643	LOC550643	uncharacterized LOC550643
55080	TAPBPL	TAP binding protein-like
55086	CXorf57	chromosome X open reading frame 57
55092	TMEM51	transmembrane protein 51
55133	SRBD1	S1 RNA binding domain 1
55152	DALRD3	DALR anticodon binding domain containing 3
55222	LRRC20	leucine rich repeat containing 20
55251	PCMTD2	protein-L-isoaspartate (D-aspartate) O-methyltransferase domain containing 2
55255	WDR41	WD repeat domain 41
55260	TMEM143	transmembrane protein 143
55285	RBM41	RNA binding motif protein 41
55288	RHOT1	ras homolog gene family, member T1
55297	CCDC91	coiled-coil domain containing 91
55300	PI4K2B	phosphatidylinositol 4-kinase type 2 beta
55314	TMEM144	transmembrane protein 144
55320	MIS18BP1	MIS18 binding protein 1
55326	AGPAT5	1-acylglycerol-3-phosphate O-acyltransferase 5 (lysophosphatidic acid acyltransferase, epsilon)
55329	MNS1	meiosis-specific nuclear structural 1
55333	SYNJ2BP	synaptojanin 2 binding protein
55344	PLCXD1	phosphatidylinositol-specific phospholipase C, X domain containing 1
55366	LGR4	leucine-rich repeat containing G protein-coupled receptor 4
5547	PRCP	prolylcarboxypeptidase (angiotensinase C)
5549	PRELP	proline/arginine-rich end leucine-rich repeat protein
5552	SRGN	serglycin
55536	CDCA7L	cell division cycle associated 7-like
55601	DDX60	DEAD (Asp-Glu-Ala-Asp) box polypeptide 60
55643	BTBD2	BTB (POZ) domain containing 2
55652	SLC48A1	solute carrier family 48 (heme transporter), member 1
55686	MREG	melanoregulin
5569	PKIA	protein kinase (cAMP-dependent, catalytic) inhibitor alpha
55701	ARHGEF40	Rho guanine nucleotide exchange factor (GEF) 40
55715	DOK4	docking protein 4
55723	ASF1B	ASF1 anti-silencing function 1 homolog B (S. cerevisiae)
55754	TMEM30A	transmembrane protein 30A
55788	LMBRD1	LMBR1 domain containing 1
55789	DEPDC1B	DEP domain containing 1B
55809	TRERF1	transcriptional regulating factor 1
5587	PRKD1	protein kinase D1
56255	TMX4	thioredoxin-related transmembrane protein 4
56267	CCBL2	cysteine conjugate-beta lyase 2
563	AZGP1	alpha-2-glycoprotein 1, zinc-binding
56884	FSTL5	follistatin-like 5
56897	WRNIP1	Werner helicase interacting protein 1
56938	ARNTL2	aryl hydrocarbon receptor nuclear translocator-like 2
56975	FAM20C	family with sequence similarity 20, member C
56992	KIF15	kinesin family member 15
57085	AGTRAP	angiotensin II receptor-associated protein
57153	SLC44A2	solute carrier family 44, member 2
5716	PSMD10	proteasome (prosome, macropain) 26S subunit, non-ATPase, 10
57181	SLC39A10	solute carrier family 39 (zinc transporter), member 10
57185	NIPAL3	NIPA-like domain containing 3
57209	ZNF248	zinc finger protein 248
57326	PBXIP1	pre-B-cell leukemia homeobox interacting protein 1
57337	SENP7	SUMO1/sentrin specific peptidase 7
57446	NDRG3	NDRG family member 3
57464	FAM40B	family with sequence similarity 40, member B
57484	RNF150	ring finger protein 150
57489	ODF2L	outer dense fiber of sperm tails 2-like
57544	TXNDC16	thioredoxin domain containing 16
57560	IFT80	intraflagellar transport 80 homolog (Chlamydomonas)
57613	KIAA1467	KIAA1467
57616	TSHZ3	teashirt zinc finger homeobox 3
57758	SCUBE2	signal peptide, CUB domain, EGF-like 2
583	BBS2	Bardet-Biedl syndrome 2
58472	SQRDL	sulfide quinone reductase-like (yeast)
58476	TP53INP2	tumor protein p53 inducible nuclear protein 2
58485	TRAPPC1	trafficking protein particle complex 1
5863	RGL2	ral guanine nucleotide dissociation stimulator-like 2
5873	RAB27A	RAB27A, member RAS oncogene family
590	BCHE	butyrylcholinesterase
5926	ARID4A	AT rich interactive domain 4A (RBP1-like)
59274	MESDC1	mesoderm development candidate 1
59339	PLEKHA2	pleckstrin homology domain containing, family A (phosphoinositide binding specific) member 2
59342	SCPEP1	serine carboxypeptidase 1
594838	SNORD100	small nucleolar RNA, C/D box 100
595097	SNORD16	small nucleolar RNA, C/D box 16
595098	SNORD18A	small nucleolar RNA, C/D box 18A
602	BCL3	B-cell CLL/lymphoma 3
60686	C14orf93	chromosome 14 open reading frame 93
6079	SNORD15A	small nucleolar RNA, C/D box 15A
6083	SNORD21	small nucleolar RNA, C/D box 21
619208	C6orf225	chromosome 6 open reading frame 225
619568	SNORA4	small nucleolar RNA, H/ACA box 4
6302	TSPAN31	tetraspanin 31
631	BFSP1	beaded filament structural protein 1, filensin
6386	SDCBP	syndecan binding protein (syntenin)
63876	PKNOX2	PBX/knotted 1 homeobox 2
63935	PCIF1	PDX1 C-terminal inhibiting factor 1
64089	SNX16	sorting nexin 16
6415	SEPW1	selenoprotein W, 1
64167	ERAP2	endoplasmic reticulum aminopeptidase 2
64420	SUSD1	sushi domain containing 1
6451	SH3BGRL	SH3 domain binding glutamic acid-rich protein like
64598	MOSPD3	motile sperm domain containing 3
6474	SHOX2	short stature homeobox 2
64754	SMYD3	SET and MYND domain containing 3
64756	ATPAF1	ATP synthase mitochondrial F1 complex assembly factor 1
64770	CCDC14	coiled-coil domain containing 14
64847	SPATA20	spermatogenesis associated 20
6576	SLC25A1	solute carrier family 25 (mitochondrial carrier; citrate transporter), member 1
6594	SMARCA1	SWI/SNF related, matrix associated, actin dependent regulator of chromatin, subfamily a, member 1
6595	SMARCA2	SWI/SNF related, matrix associated, actin dependent regulator of chromatin, subfamily a, member 2
6596	HLTF	helicase-like transcription factor
65981	CAPRIN2	caprin family member 2
6603	SMARCD2	SWI/SNF related, matrix associated, actin dependent regulator of chromatin, subfamily d, member 2
6641	SNTB1	syntrophin, beta 1 (dystrophin-associated protein A1, 59kDa, basic component 1)
665	BNIP3L	BCL2/adenovirus E1B 19kDa interacting protein 3-like
6659	SOX4	SRY (sex determining region Y)-box 4
670	BPHL	biphenyl hydrolase-like (serine hydrolase)
6721	SREBF2	sterol regulatory element binding transcription factor 2
6764	ST5	suppression of tumorigenicity 5
677770	SCARNA22	small Cajal body-specific RNA 22
677773	SCARNA23	small Cajal body-specific RNA 23
677797	SNORA7B	small nucleolar RNA, H/ACA box 7B
677799	SNORA11	small nucleolar RNA, H/ACA box 11
677800	SNORA12	small nucleolar RNA, H/ACA box 12
677805	SNORA18	small nucleolar RNA, H/ACA box 18
677806	SNORA20	small nucleolar RNA, H/ACA box 20
677807	SNORA22	small nucleolar RNA, H/ACA box 22
677819	SNORA37	small nucleolar RNA, H/ACA box 37
677828	SNORA47	small nucleolar RNA, H/ACA box 47
677830	SNORA50	small nucleolar RNA, H/ACA box 50
6787	NEK4	NIMA (never in mitosis gene a)-related kinase 4
684	BST2	bone marrow stromal cell antigen 2
692057	SNORD12	small nucleolar RNA, C/D box 12
692058	SNORD11	small nucleolar RNA, C/D box 11
692109	SNORD69	small nucleolar RNA, C/D box 69
692110	SNORD70	small nucleolar RNA, C/D box 70
692111	SNORD71	small nucleolar RNA, C/D box 71
692206	SNORD90	small nucleolar RNA, C/D box 90
692214	SNORD111	small nucleolar RNA, C/D box 111
692223	SNORD97	small nucleolar RNA, C/D box 97
692233	SNORD117	small nucleolar RNA, C/D box 117
6947	TCN1	transcobalamin I (vitamin B12 binding protein, R binder family)
6948	TCN2	transcobalamin II
7018	TF	transferrin
7088	TLE1	transducin-like enhancer of split 1 (E(sp1) homolog, Drosophila)
7102	TSPAN7	tetraspanin 7
7145	TNS1	tensin 1
7153	TOP2A	topoisomerase (DNA) II alpha 170kDa
7159	TP53BP2	tumor protein p53 binding protein, 2
7216	TRO	trophinin
726	CAPN5	calpain 5
727936	GXYLT2	glucoside xylosyltransferase 2
729013	LOC729013	uncharacterized LOC729013
7291	TWIST1	twist homolog 1 (Drosophila)
730101	LOC730101	uncharacterized LOC730101
730102	LOC730102	quinone oxidoreductase-like protein 2 pseudogene
744	MPPED2	metallophosphoesterase domain containing 2
7597	ZBTB25	zinc finger and BTB domain containing 25
770	CA11	carbonic anhydrase XI
7782	SLC30A4	solute carrier family 30 (zinc transporter), member 4
7784	ZP3	zona pellucida glycoprotein 3 (sperm receptor)
79004	CUEDC2	CUE domain containing 2
79054	TRPM8	transient receptor potential cation channel, subfamily M, member 8
79085	SLC25A23	solute carrier family 25 (mitochondrial carrier; phosphate carrier), member 23
79096	C11orf49	chromosome 11 open reading frame 49
79140	CCDC28B	coiled-coil domain containing 28B
79144	PPDPF	pancreatic progenitor cell differentiation and proliferation factor homolog (zebrafish)
79161	C7orf23	chromosome 7 open reading frame 23
79366	HMGN5	high mobility group nucleosome binding domain 5
79443	FYCO1	FYVE and coiled-coil domain containing 1
79469	DLEU2L	deleted in lymphocytic leukemia 2-like
79627	OGFRL1	opioid growth factor receptor-like 1
79641	ROGDI	rogdi homolog (Drosophila)
79666	PLEKHF2	pleckstrin homology domain containing, family F (with FYVE domain) member 2
79674	VEPH1	ventricular zone expressed PH domain homolog 1 (zebrafish)
79694	MANEA	mannosidase, endo-alpha
79699	ZYG11B	zyg-11 homolog B (C. elegans)
79703	C11orf80	chromosome 11 open reading frame 80
79739	TTLL7	tubulin tyrosine ligase-like family, member 7
79800	ALS2CR8	amyotrophic lateral sclerosis 2 (juvenile) chromosome region, candidate 8
79842	ZBTB3	zinc finger and BTB domain containing 3
79867	TCTN2	tectonic family member 2
79887	PLBD1	phospholipase B domain containing 1
79901	CYBRD1	cytochrome b reductase 1
79993	ELOVL7	ELOVL fatty acid elongase 7
80023	NRSN2	neurensin 2
80063	ATF7IP2	activating transcription factor 7 interacting protein 2
80071	CCDC15	coiled-coil domain containing 15
80099	C7orf69	chromosome 7 open reading frame 69
80173	IFT74	intraflagellar transport 74 homolog (Chlamydomonas)
80199	FUZ	fuzzy homolog (Drosophila)
80221	ACSF2	acyl-CoA synthetase family member 2
80227	PAAF1	proteasomal ATPase-associated factor 1
80312	TET1	tet methylcytosine dioxygenase 1
80321	CEP70	centrosomal protein 70kDa
80820	EEPD1	endonuclease/exonuclease/phosphatase family domain containing 1
80975	TMPRSS5	transmembrane protease, serine 5
8100	IFT88	intraflagellar transport 88 homolog (Chlamydomonas)
81533	ITFG1	integrin alpha FG-GAP repeat containing 1
81544	GDPD5	glycerophosphodiester phosphodiesterase domain containing 5
81563	C1orf21	chromosome 1 open reading frame 21
8226	HDHD1	haloacid dehalogenase-like hydrolase domain containing 1
825	CAPN3	calpain 3, (p94)
8263	F8A1	coagulation factor VIII-associated 1
83464	APH1B	anterior pharynx defective 1 homolog B (C. elegans)
83666	PARP9	poly (ADP-ribose) polymerase family, member 9
83690	CRISPLD1	cysteine-rich secretory protein LCCL domain containing 1
83742	MARVELD1	MARVEL domain containing 1
83862	TMEM120A	transmembrane protein 120A
83882	TSPAN10	tetraspanin 10
83935	TMEM133	transmembrane protein 133
83938	C10orf11	chromosome 10 open reading frame 11
83982	IFI27L2	interferon, alpha-inducible protein 27-like 2
83990	BRIP1	BRCA1 interacting protein C-terminal helicase 1
83999	KREMEN1	kringle containing transmembrane protein 1
84058	WDR54	WD repeat domain 54
84064	HDHD2	haloacid dehalogenase-like hydrolase domain containing 2
84142	FAM175A	family with sequence similarity 175, member A
84191	FAM96A	family with sequence similarity 96, member A
84196	USP48	ubiquitin specific peptidase 48
84223	IQCG	IQ motif containing G
84276	NICN1	nicolin 1
84284	NTPCR	nucleoside-triphosphatase, cancer-related
84314	TMEM107	transmembrane protein 107
84561	SLC12A8	solute carrier family 12 (potassium/chloride transporters), member 8
8463	TEAD2	TEA domain family member 2
84667	HES7	hairy and enhancer of split 7 (Drosophila)
84679	SLC9A7	solute carrier family 9 (sodium/hydrogen exchanger), member 7
84680	ACCS	1-aminocyclopropane-1-carboxylate synthase homolog (Arabidopsis)(non-functional)
84681	HINT2	histidine triad nucleotide binding protein 2
84734	FAM167B	family with sequence similarity 167, member B
84795	PYROXD2	pyridine nucleotide-disulphide oxidoreductase domain 2
84824	FCRLA	Fc receptor-like A
84874	ZNF514	zinc finger protein 514
84885	ZDHHC12	zinc finger, DHHC-type containing 12
84894	LINGO1	leucine rich repeat and Ig domain containing 1
84899	TMTC4	transmembrane and tetratricopeptide repeat containing 4
84913	ATOH8	atonal homolog 8 (Drosophila)
84924	ZNF566	zinc finger protein 566
84993	UBL7	ubiquitin-like 7 (bone marrow stromal cell-derived)
8508	NIPSNAP1	nipsnap homolog 1 (C. elegans)
85315	PAQR8	progestin and adipoQ receptor family member VIII
85363	TRIM5	tripartite motif containing 5
85415	RHPN2	rhophilin, Rho GTPase binding protein 2
8542	APOL1	apolipoprotein L, 1
85444	LRRCC1	leucine rich repeat and coiled-coil domain containing 1
85451	UNK	unkempt homolog (Drosophila)
85456	TNKS1BP1	tankyrase 1 binding protein 1, 182kDa
8623	ASMTL	acetylserotonin O-methyltransferase-like
8642	DCHS1	dachsous 1 (Drosophila)
8745	ADAM23	ADAM metallopeptidase domain 23
8839	WISP2	WNT1 inducible signaling pathway protein 2
89782	LMLN	leishmanolysin-like (metallopeptidase M8 family)
89891	WDR34	WD repeat domain 34
89953	KLC4	kinesin light chain 4
90075	ZNF30	zinc finger protein 30
90226	UCN2	urocortin 2
9070	ASH2L	ash2 (absent, small, or homeotic)-like (Drosophila)
90826	PRMT10	protein arginine methyltransferase 10 (putative)
90843	TCEAL8	transcription elongation factor A (SII)-like 8
90853	SPOCD1	SPOC domain containing 1
9121	SLC16A5	solute carrier family 16, member 5 (monocarboxylic acid transporter 6)
91298	C12orf29	chromosome 12 open reading frame 29
9145	SYNGR1	synaptogyrin 1
91694	LONRF1	LON peptidase N-terminal domain and ring finger 1
91975	ZNF300	zinc finger protein 300
9201	DCLK1	doublecortin-like kinase 1
9215	LARGE	like-glycosyltransferase
92840	REEP6	receptor accessory protein 6
9289	GPR56	G protein-coupled receptor 56
9299	SNORD30	small nucleolar RNA, C/D box 30
93099	DMKN	dermokine
93100	NAPRT1	nicotinate phosphoribosyltransferase domain containing 1
93129	ORAI3	ORAI calcium release-activated calcium modulator 3
93185	IGSF8	immunoglobulin superfamily, member 8
9397	NMT2	N-myristoyltransferase 2
9413	FAM189A2	family with sequence similarity 189, member A2
94161	SNORD46	small nucleolar RNA, C/D box 46
94163	SNORD38B	small nucleolar RNA, C/D box 38B
9465	AKAP7	A kinase (PRKA) anchor protein 7
9481	SLC25A27	solute carrier family 25, member 27
9522	SCAMP1	secretory carrier membrane protein 1
9528	TMEM59	transmembrane protein 59
9532	BAG2	BCL2-associated athanogene 2
9552	SPAG7	sperm associated antigen 7
9603	NFE2L3	nuclear factor (erythroid-derived 2)-like 3
9662	CEP135	centrosomal protein 135kDa
9666	DZIP3	DAZ interacting protein 3, zinc finger
9702	CEP57	centrosomal protein 57kDa
9770	RASSF2	Ras association (RalGDS/AF-6) domain family member 2
9823	ARMCX2	armadillo repeat containing, X-linked 2
9833	MELK	maternal embryonic leucine zipper kinase
9896	FIG4	FIG4 homolog, SAC1 lipid phosphatase domain containing (S. cerevisiae)
9924	PAN2	PAN2 poly(A) specific ribonuclease subunit homolog (S. cerevisiae)

## Sheet: Sheet1
Supplementary Data 7: KEGG pathways analysis of microarray results
Gene Set Name	# Genes in Gene Set (K)	Description	# Genes in Overlap (k)	k/K	p-value	FDR q-value
KEGG_STEROID_BIOSYNTHESIS	17	Steroid biosynthesis	10	0.5882	2.18e-13	4.05e-11
KEGG_CELL_ADHESION_MOLECULES_CAMS	134	Cell adhesion molecules (CAMs)	19	0.1418	4.44e-11	3.94e-09
KEGG_LYSOSOME	121	Lysosome	18	0.1488	6.36e-11	3.94e-09
KEGG_TERPENOID_BACKBONE_BIOSYNTHESIS	15	Terpenoid backbone biosynthesis	7	0.4667	8.41e-09	3.91e-07
KEGG_PEROXISOME	78	Peroxisome	12	0.1538	6.6e-08	2.45e-06
KEGG_ECM_RECEPTOR_INTERACTION	84	ECM-receptor interaction	12	0.1429	1.53e-07	4.76e-06
KEGG_VALINE_LEUCINE_AND_ISOLEUCINE_DEGRADATION	44	Valine, leucine and isoleucine degradation	9	0.2045	2.33e-07	6.2e-06
KEGG_GRAFT_VERSUS_HOST_DISEASE	42	Graft-versus-host disease	8	0.1905	1.96e-06	4.1e-05
KEGG_ASTHMA	30	Asthma	7	0.2333	2.03e-06	4.1e-05
KEGG_ANTIGEN_PROCESSING_AND_PRESENTATION	89	Antigen processing and presentation	11	0.1236	2.2e-06	4.1e-05
